# Supplementary material for: Genome-wide identification and classification of MYB superfamily genes in peach
Source: PLoS One. 2018 Jun 21;13(6):e0199192. doi: 10.1371/journal.pone.0199192 (PMC6013194; doi:10.1371/journal.pone.0199192)
Supplement: S1 Table — (XLSX) [file pone.0199192.s001.xlsx]

## Sheet: S1 Table
S1 Table. Sequences of primers designed for qRT-PCR analysis of 51 selected MYB superfamily genes in peach.
Name of subfamily	Name of MYB gene	Name of forward primer	Sequence of forward primer (5’-3’)	Name of reverse primer	Sequence of reverse primer (5’-3’)
R2R3-MYB	Prupe.7G201900.1	Prupe.7G201900.1-F	AAGGCGATTAGACCAAAAC	Prupe.7G201900.1-R	GATGAAGAACCAGCAGGAA
R2R3-MYB	Prupe.3G163100.1	Prupe.2G012800.1-F	GGTGACCTTTGTGTTCCTG	Prupe.2G012800.1-R	ATTTCCGTCGTGTTATTGA
R2R3-MYB	Prupe.1G323400.1	Prupe.1G323400.1-F	ATAACCACCGACCGAACACA	Prupe.1G323400.1-R	GCCACAAGATTCATCCTCCA
R2R3-MYB	Prupe.1G404700.1	Prupe.1G404700.1-F	AAGCAGAGAGAAAGACAAAA	Prupe.1G404700.1-R	ATCCATTCCAAGTTCAAAGG
R2R3-MYB	Prupe.1G405300.1	Prupe.1G405300.1-F	ACCCACAACAAGAACAACAGTCC	Prupe.1G405300.1-R	CCCTCGTGTAAAAATTCATCCAC
R2R3-MYB	Prupe.5G126600.1	Prupe.5G126600.1-F	CCAAACTTCATCTCCCAAAGCC	Prupe.5G126600.1-R	TTCTCACCACAAACCAAGCCCT
R2R3-MYB	Prupe.6G085000.1	Prupe.6G085000.1-F	ATAAAAAAAGGGACCAAAA	Prupe.6G085000.1-R	CCATAGAGAGTCAGAGCAA
R2R3-MYB	Prupe.2G164300.1	Prupe.2G164300.1-F	GCGGTTGAACACCAAAGAT	Prupe.2G164300.1-R	AGAGGGGGCAAATGAAAGA
R2R3-MYB	Prupe.5G193200.1	Prupe.5G193200.1-F	GCAACCACCACACCAGAAC	Prupe.5G193200.1-R	GCATCATCAAATAGCCACT
R2R3-MYB	Prupe.4G247800.1	Prupe.4G247800.1-F	AGGAACACCACCAATAACA	Prupe.4G247800.1-R	AAGGAGGCAGAGGAAACAT
R2R3-MYB	Prupe.3G042100.1	Prupe.3G042100.1-F	ACCAGAAACTAAGCCTAGC	Prupe.3G042100.1-R	AATTTACTCACCCACTCCA
R2R3-MYB	Prupe.3G158700.1	Prupe.3G158700.1-F	GAATCCTCAAAACGACTGT	Prupe.3G158700.1-R	CACGAGATGATGAACCAGA
R2R3-MYB	Prupe.5G174200.1	Prupe.5G174200.1-F	GCAGCAGCCACAACCCAAT	Prupe.5G174200.1-R	GCCTCCCACATGCCACTAA
R2R3-MYB	Prupe.2G192100.1	Prupe.2G192100.1-F	AAGCCTAAAGTTCACCTCCC	Prupe.2G192100.1-R	CCAACACAAAACACAATCCC
R2R3-MYB	Prupe.8G164300.1	Prupe.8G164300.1-F	TGCCAGCCACAACAACCCAG	Prupe.8G164300.1-R	CCCCACTTTTCAAGCCCAAG
R2R3-MYB	Prupe.4G034000.1	Prupe.4G034000.1-F	CAACTTCATCAAGCTCTGGTCCTG	Prupe.4G034000.1-R	AATGTGTGACTCTGCCCACAAACT
R2R3-MYB	Prupe.3G264500.1	Prupe.3G264500.1-F	AGCAGCCCAAGCAACAAGA	Prupe.3G264500.1-R	GCCATCCACCACCAACATT
R2R3-MYB	Prupe.3G227900.1	Prupe.3G227900.1-F	GCCAAAACACAGAATTAGG	Prupe.3G227900.1-R	AGGAGGAGTCACTGGAAAA
R2R3-MYB	Prupe.6G303300.1	Prupe.6G303300.1-F	CCAACCTACAAAAGCAATG	Prupe.6G303300.1-R	GCTGGAAGAAACCTCAACC
R2R3-MYB	Prupe.7G247600.1	Prupe.7G247600.1-F	ATCGCCAGGAACCAAACGG	Prupe.7G247600.1-R	GTCGGCAGCAATGAAATCG
R2R3-MYB	Prupe.5G230700.1	Prupe.5G230700.1-F	CCCCCTCACCACGACAATAA	Prupe.5G230700.1-R	AAGTCAGGCAAACAGCAGCT
R2R3-MYB	Prupe.1G253400.1	Prupe.1G253400.1-F	AATACAATGGATGACCGAG	Prupe.1G253400.1-R	GTACAAAAGTTCAAGAGGG
R2R3-MYB	Prupe.1G551400.1	Prupe.1G551400.1-F	CAACAGCAACAGCAGAAAT	Prupe.1G551400.1-R	CAACCTGACAACACAAACA
R2R3-MYB	Prupe.8G270000.1	Prupe.8G270000.1-F	TCCACATAACGACGAGAAC	Prupe.8G270000.1-R	ACTTAAAGTCAAAACCCCA
R2R3-MYB	Prupe.1G039200.1	Prupe.1G039200.1-F	ATGATAACCATGAAAGGCG	Prupe.1G039200.1-R	GGACCAAAAGTAAAACCCA
R2R3-MYB	Prupe.4G136300.1	Prupe.4G136300.1-F	TGAGCTTGGACTGGATCAG	Prupe.4G136300.1-R	GCAGGGTTTGGCATTTTAT
R2R3-MYB	Prupe.7G216000.1	Prupe.7G216000.1-F	TTGGGTTTGGAGAACAATTACACC	Prupe.7G216000.1-R	TTATAGCCTGCCAGAAGAGCATCA
R2R3-MYB	Prupe.2G012800.1	Prupe.2G012800.1-F	GGTGACCTTTGTGTTCCTG	Prupe.2G012800.1-R	ATTTCCGTCGTGTTATTGA
R2R3-MYB	Prupe.6G004700.1	Prupe.6G004700.1-F	GGTCTTTGATAGCTGGGAGG	Prupe.6G004700.1-R	TGGATTTAGAGGCTTGTGGG
R2R3-MYB	Prupe.6G355700.1	Prupe.6G355700.1-F	GCCAGAATCAGATGTTTCA	Prupe.6G355700.1-R	ATTTGTTGTGGTTGGGGAC
R2R3-MYB	Prupe.1G405400.1	Prupe.1G405400.1-F	GACCAAAGTTTTAGTCCCAACAAT	Prupe.1G405400.1-R	ACCCACCCTTAGCTTCAATATCAT
R2R3-MYB	Prupe.7G201600.1	Prupe.7G201600.1-F	ACAACAGAGGAGGATTGAT	Prupe.7G201600.1-R	AGGAGACTTGCTAGGCTAA
R2R3-MYB	Prupe.6G349200.1	Prupe.6G349200.1-F	GACTTCAGCCTCCTTTCTCT	Prupe.6G349200.1-R	GCTACTGTTGATGTCCCTCC
R2R3-MYB	Prupe.8G223900.1	Prupe.8G223900.1-F	GCCACCACAAGCGACAACAACA	Prupe.8G223900.1-R	CAGCCGACAATACCTCCGACCA
R2R3-MYB	Prupe.7G018400.1	Prupe.7G018400.1-F	ATCCTCCCCAACCCCGAAG	Prupe.7G018400.1-R	CACAAGTGGACCTGTCCCA
R2R3-MYB	Prupe.7G128800.1	Prupe.7G128800.1-F	GGCACCTTCTCATCTCTTC	Prupe.7G128800.1-R	CCTACCCACAAACCTCTCT
R2R3-MYB	Prupe.6G109200.1	Prupe.6G109200.1-F	CCCATCTCAACCCCTCTCA	Prupe.6G109200.1-R	GAACCCACCAGGCACTCTT
R2R3-MYB	Prupe.1G089700.1	Prupe.1G089700.1-F	CTTTCTCTTTCTACAACACTCC	Prupe.1G089700.1-R	CATCACTATTACTCTTATGCCC
R2R3-MYB	Prupe.5G183500.1	Prupe.5G183500.1-F	CATAAGATTGGTGACAGAG	Prupe.5G183500.1-R	GCAGATGAACAAGTAGAAG
R2R3-MYB	Prupe.3G017100.1	Prupe.3G017100.1-F	TTCTGGTCCCTTGTGCTCC	Prupe.3G017100.1-R	TGCTGTCATTGTTGTTGCT
R2R3-MYB	Prupe.5G105700.1	Prupe.5G105700.1-F	CAAGTGCTACCAGTGCTACC	Prupe.5G105700.1-R	GACACAACCCATTCATTCAG
R2R3-MYB	Prupe.5G167100.1	Prupe.5G167100.1-F	CGAAGAAGAAATGAAAGAGA	Prupe.5G167100.1-R	TAAGAGAGAGAATCAAAGGC
R2R3-MYB	Prupe.1G430000.1	Prupe.1G430000.1-F	TCTTGGATGTGATGCAGGAG	Prupe.1G430000.1-R	GCTTTACGACGGCGTTTCTA
R2R3-MYB	Prupe.6G229000.1	Prupe.6G229000.1-F	ATGGATCGGATAAAGGGT	Prupe.6G229000.1-R	CTGAGGGGAGAGCTGGTTG
R2R3-MYB	Prupe.5G230100.1	Prupe.5G230100.1-F	AGTGCCCTTTGTGGCTGTTG	Prupe.5G230100.1-R	TGACGCTGCCTGTTCTTTGA
R2R3-MYB	ppa009856m	ppa009856m-F	CCACCACAGAGGAAGACCA	ppa009856m-R	TCCAGCCCAATTGAAAGAT
R2R3-MYB	Prupe.6G267600.1	Prupe.6G267600.1-F	AGCCTCCCTCATTTCCAAG	Prupe.6G267600.1-R	TTCATTCTGCTCTCCTCAA
R2R3-MYB	Prupe.4G035100.1	Prupe.4G035100.1-F	ATGGTTATGGCAACTGGAGG	Prupe.4G035100.1-R	TTTGATATCTGGCCGGAGAT
R2R3-MYB	Prupe.5G031700.1	Prupe.5G031700.1-F	AGCAAATGTCGGGCAGATGAAT	Prupe.5G031700.1-R	AGGAAGTGGAGGAGGAGGAGCA
R1R2R3-MYB	Prupe.6G255400.1	Prupe.6G255400.1-F	ACCTTCCCCAATACTCCTTC	Prupe.6G255400.1-R	CACTGTTTTTGTGTCTTTCC
R1R2R3-MYB	Prupe.1G452000.1	Prupe.1G452000.1-F	GCAGAATAGAAAAAGGAAC	Prupe.1G452000.1-R	ACAACCAACAGGAGAACAC
