# Supplementary material for: Genome-wide identification and classification of MYB superfamily genes in peach
Source: PLoS One. 2018 Jun 21;13(6):e0199192. doi: 10.1371/journal.pone.0199192 (PMC6013194; doi:10.1371/journal.pone.0199192)
Supplement: S2 Table — Yellow and slight blue represent the members of the first phylogenetic tree; the orange and green represent the members in the second phylogenetic tree. (XLSX) [file pone.0199192.s002.xlsx]

## Sheet: S2 Table
S2 Table. Summary of MYB superfamily genes in peach.
Note: yellow and slight blue represent the members of the first phylogenetic tree; the orange and green represent the members in the second phylogenetic tree.
Name of group or subfamily	ID for v1.0	ID for v2.0	Position on the chromosome	Length of genomic sequence	Length of transcript sequence	Length of CDS	Length of protein sequence	ID of best homolog in Arabidopsis	Corresponding nomenclature for MYB members in Arabidopsis	Predicted function
C2 (S24)	ppa026006m	Prupe.1G517400.1	Pp01:42530818..42532736 forward	1919	1551	1056	351	AT1G34670.1	AtMYB93	PTHR10641:SF609 - MYB TRANSCRIPTION FACTOR
	ppa019923m	Prupe.6G188300.1	Pp06:19649762..19651728 forward	1967	1614	1032	343	AT1G34670.1	AtMYB93	PTHR10641:SF537 - F21H2.9 PROTEIN-RELATED
C3 (S10)	ppa019280m	Prupe.5G031700.1	Pp05:3644650..3646266 forward	1617	1345	981	326	AT5G16770.2	AtMYB9	PTHR10641:SF579 - MYB DOMAIN PROTEIN 9
	ppa017039m	Prupe.2G327700.1	Pp02:30169885..30171302 forward	1418	1308	1308	435	AT5G16770.2	AtMYB9	PTHR10641:SF537 - F21H2.9 PROTEIN-RELATED
C7 (S11)	ppa015081m	Prupe.4G034000.1	Pp04:1578745..1580157 forward	1413	1146	753	250	AT3G23250.1	AtMYB15	PTHR10641//PTHR10641:SF541 - MYB-LIKE DNA-BINDING PROTEIN MYB // SUBFAMILY NOT NAMED
	ppa021577m	Prupe.4G192000.1	Pp04:11547314..11549254 forward	1941	1481	1038	345	AT4G21440.1	AtMYB102	PTHR10641//PTHR10641:SF567 - MYB-LIKE DNA-BINDING PROTEIN MYB // SUBFAMILY NOT NAMED
	ppa016708m	Prupe.3G228500.1	Pp03:22736849..22738446 reverse	1598	1416	1110	369	AT4G21440.1	AtMYB102	PTHR10641:SF586 - MYB TRANSCRIPTION FACTOR-RELATED
	ppa007438m	Prupe.4G035100.1	Pp04:1665597..1667406 reverse	1810	1622	1107	368	AT4G21440.1	AtMYB102	PTHR10641:SF586 - MYB TRANSCRIPTION FACTOR-RELATED
C6 (S2)	ppa026553m	Prupe.3G227800.1	Pp03:22696089..22697287 forward	1199	978	840	279	AT4G28110.1	AtMYB41	PTHR10641//PTHR10641:SF541 - MYB-LIKE DNA-BINDING PROTEIN MYB // SUBFAMILY NOT NAMED
	ppa020190m	Prupe.1G039200.1	Pp01:2785268..2787702 forward	2435	1712	795	264	AT2G31180.1	AtMYB14	PTHR10641//PTHR10641:SF523 - MYB-LIKE DNA-BINDING PROTEIN MYB // SUBFAMILY NOT NAMED
	ppa021921m	Prupe.8G223900.1	Pp08:20202688..20204462 reverse	1775	1134	777	258	AT2G31180.1	AtMYB14	PTHR10641//PTHR10641:SF523 - MYB-LIKE DNA-BINDING PROTEIN MYB // SUBFAMILY NOT NAMED
C16 (S12)	ppa007268m	Prupe.2G164300.1	Pp02:21408437..21411686 forward	3250	2110	1128	375	AT3G61250.1	AtMYB17	PTHR10641//PTHR10641:SF622 - MYB-LIKE DNA-BINDING PROTEIN MYB // SUBFAMILY NOT NAMED
C4 (S9)	ppa017235m	Prupe.3G085700.1	Pp03:6310415..6312570 reverse	2156	963	963	320	AT3G01140.1	AtMYB106	PTHR10641//PTHR10641:SF626 - MYB-LIKE DNA-BINDING PROTEIN MYB // SUBFAMILY NOT NAMED
	ppa020394m	Prupe.3G085900.1	Pp03:6349901..6352091 reverse	2191	978	978	325	AT3G01140.1	AtMYB106	PTHR10641//PTHR10641:SF626 - MYB-LIKE DNA-BINDING PROTEIN MYB // SUBFAMILY NOT NAMED
	ppa023143m	Prupe.5G196100.1	Pp05:15892316..15894063 forward	1748	1454	993	330	AT5G15310.1	AtMYB16	PTHR10641//PTHR10641:SF626 - MYB-LIKE DNA-BINDING PROTEIN MYB // SUBFAMILY NOT NAMED
	ppa006769m	Prupe.3G264500.1	Pp03:24878974..24881601 reverse	2628	1920	1191	396	AT5G15310.1	AtMYB16	PTHR10641//PTHR10641:SF546 - MYB-LIKE DNA-BINDING PROTEIN MYB // SUBFAMILY NOT NAMED
C5 (S3)	ppa026315m	Prupe.4G136300.1	Pp04:7546379..7549529 reverse	3151	1614	1101	366	AT1G79180.1	AtMYB63	PTHR10641:SF462 - F3O9.29 PROTEIN-RELATED
C8 (S1)	ppa023776m	Prupe.7G018400.1	Pp07:2713734..2715596 reverse	1863	1536	1089	362	AT1G08810.1	AtMYB60	PTHR10641:SF641 - MYB FAMILY TRANSCRIPTION FACTOR
	ppa008366m	Prupe.3G268000.1	Pp03:25033957..25036251 reverse	2295	1858	1008	335	AT3G28910.1	AtMYB30	PTHR10641//PTHR10641:SF530 - MYB-LIKE DNA-BINDING PROTEIN MYB // SUBFAMILY NOT NAMED
	ppa007562m	Prupe.5G193200.1	Pp05:15764216..15766597 forward	2382	1800	1092	363	AT3G47600.1	AtMYB94	PTHR10641//PTHR10641:SF530 - MYB-LIKE DNA-BINDING PROTEIN MYB // SUBFAMILY NOT NAMED
C10 (S14)	ppa025095m	Prupe.3G227900.1	Pp03:22700842..22702027 forward	1184	942	762	253	AT4G38620.1	AtMYB4	PTHR10641//PTHR10641:SF541 - MYB-LIKE DNA-BINDING PROTEIN MYB // SUBFAMILY NOT NAMED
	ppa026975m	Prupe.7G216000.1	Pp07:19533784..19535476 reverse	1693	1361	789	262	AT5G65790.1	AtMYB68	PTHR10641//PTHR10641:SF603 - MYB-LIKE DNA-BINDING PROTEIN MYB // SUBFAMILY NOT NAMED
	ppa019554m	Prupe.1G416400.1	Pp01:36150354..36152252 reverse	1899	1501	879	292	AT5G65790.1	AtMYB68	PTHR10641//PTHR10641:SF603 - MYB-LIKE DNA-BINDING PROTEIN MYB // SUBFAMILY NOT NAMED
	ppa008732m	Prupe.7G128800.1	Pp07:14904293..14907624 forward	3332	2288	966	321	AT5G57620.1	AtMYB36	PTHR10641//PTHR10641:SF506 - MYB-LIKE DNA-BINDING PROTEIN MYB // SUBFAMILY NOT NAMED
	ppa007823m	Prupe.6G109200.1	Pp06:7827814..7829943 reverse	2130	1582	1101	366	AT5G57620.1	AtMYB36	PTHR10641//PTHR10641:SF506 - MYB-LIKE DNA-BINDING PROTEIN MYB // SUBFAMILY NOT NAMED
	ppa023431m	Prupe.1G089700.1	Pp01:6721667..6723526 forward	1860	1529	1167	388	AT5G57620.1	AtMYB36	K09422 - myb proto-oncogene protein, plant (MYBP)
	ppa024417m	Prupe.1G417400.1	Pp01:36213747..36215842 forward	2096	1797	1182	393	AT3G49690.1	AtMYB84	PTHR10641:SF654 - TRANSCRIPTION FACTOR RAX1-RELATED
	ppa022431m	Prupe.6G214300.1	Pp06:22221609..22223785 forward	2177	1972	1134	377	AT3G49690.1	AtMYB84	PTHR10641:SF654 - TRANSCRIPTION FACTOR RAX1-RELATED
C9	ppa015976m	Prupe.3G274800.1	Pp03:25367522..25369548 forward	2027	1427	1116	371	AT3G28470.1	AtMYB35	PTHR10641//PTHR10641:SF664 - MYB-LIKE DNA-BINDING PROTEIN MYB // SUBFAMILY NOT NAMED
	ppa017571m	Prupe.5G183500.1	Pp05:15269163..15272490 reverse	3328	2609	1083	360	AT3G28470.1	AtMYB35	PTHR10641:SF649 - MYB TRANSCRIPTION FACTOR
	ppa021719m	Prupe.6G032800.1	Pp06:2515622..2517117 forward	1496	1237	978	325	AT5G56110.1	AtMYB80	PTHR10641:SF653 - ATMYB103
C1 (S8)	ppa026877m	Prupe.3G299000.1	Pp03:26450861..26454916 reverse	4956	1618	1038	345	AT5G57620.1	AtMYB36	PTHR10641:SF509 - MYB TRANSCRIPTION FACTOR
	ppa009966m	Prupe.3G017100.1	Pp03:1224856..1227278 reverse	2423	1480	813	270	AT1G66230.1	AtMYB20	PTHR10641:SF498 - MYB TRANSCRIPTION FACTOR
	ppa021568m	Prupe.5G077500.1	Pp05:9126002..9128031 forward	2030	1404	876	291	AT4G22680.1	AtMYB85	PTHR10641:SF674 - MYB DOMAIN PROTEIN 42
	ppa011549m	Prupe.2G280100.1	Pp02:27951152..27952733 forward	1582	1297	738	245	AT4G12350.1	AtMYB42	PTHR10641:SF674 - MYB DOMAIN PROTEIN 42
C21	ppa019529m	Prupe.5G105700.1	Pp05:11206965..11209513 reverse	2549	1553	1044	347	AT1G63910.1	AtMYB103	PTHR10641//PTHR10641:SF667 - MYB-LIKE DNA-BINDING PROTEIN MYB // SUBFAMILY NOT NAMED
	ppa016196m	Prupe.5G105800.1	Pp05:11215447..11216869 reverse	1423	975	975	324	AT1G63910.1	AtMYB103	PTHR10641//PTHR10641:SF667 - MYB-LIKE DNA-BINDING PROTEIN MYB // SUBFAMILY NOT NAMED
C23	ppa026618m	Prupe.4G119700.1	Pp04:6476925..6478490 forward	1566	1455	1026	341	AT3G12720.1	AtMYB67	PTHR10641//PTHR10641:SF487 - MYB-LIKE DNA-BINDING PROTEIN MYB // SUBFAMILY NOT NAMED
	ppa022859m	Prupe.4G126900.1	Pp04:6968789..6970356 reverse	1568	1288	1008	335	AT3G12720.1	AtMYB67	PTHR10641//PTHR10641:SF487 - MYB-LIKE DNA-BINDING PROTEIN MYB // SUBFAMILY NOT NAMED
	ppa015032m	Prupe.3G046900.1	Pp03:3338322..3340119 forward	1798	1512	1098	365	AT3G13890.2	AtMYB26	PTHR10641:SF656 - MYB DOMAIN PROTEIN 26
C22 (S13)	ppa018561m	Prupe.5G167100.1	Pp05:14440489..14442574 reverse	2086	1413	1188	395	AT5G26660.1	AtMYB86	PTHR10641//PTHR10641:SF466 - MYB-LIKE DNA-BINDING PROTEIN MYB // SUBFAMILY NOT NAMED
	ppa019718m	Prupe.6G303300.1	Pp06:27479715..27481958 reverse	2244	2066	1389	462	AT1G09540.1	AtMYB61	PTHR10641:SF618 - MYB DOMAIN PROTEIN 55
C19	ppa024074m	Prupe.7G201700.1	Pp07:18787963..18789441 reverse	1479	1266	897	298	AT5G35550.1	AtMYB123	PTHR10641:SF459 - TRANSCRIPTION FACTOR TT2
	ppa023789m	Prupe.7G201800.1	Pp07:18799473..18800653 reverse	1181	977	771	256	AT5G35550.1	AtMYB123	Pp07:18799473..18800653 reverse
	ppa025811m	Prupe.7G201900.1	Pp07:18807885..18810090 reverse	2206	1065	792	263	AT5G49330.1	AtMYB111	PTHR10641//PTHR10641:SF508 - MYB-LIKE DNA-BINDING PROTEIN MYB // SUBFAMILY NOT NAMED
	ppa019380m	Prupe.4G204800.1	Pp04:12756672..12757892 forward	1221	900	675	224	AT5G35550.1	AtMYB123	PTHR10641//PTHR10641:SF564 - MYB-LIKE DNA-BINDING PROTEIN MYB // SUBFAMILY NOT NAMED
	ppa009566m	Prupe.4G247800.1	Pp04:16495968..16498953 forward	2986	1750	1017	338	AT3G08500.1	AtMYB83	PTHR10641:SF640 - TRANSCRIPTION FACTOR MYB46
	ppa016923m	Prupe.2G012800.1	Pp02:1108699..1111146 forward	2448	1340	1011	336	AT5G12870.1	AtMYB46	PTHR10641:SF640 - TRANSCRIPTION FACTOR MYB46
C14 (S6)	ppa026640m	Prupe.3G163100.1	Pp03:18220455..18222943 reverse	2489	1351	720	239	AT1G66370.1	AtMYB113	PTHR10641:SF526 - TRANSCRIPTION FACTOR MYB113-RELATED
	ppa016711m	Prupe.3G163000.1	Pp03:18183274..18185592 reverse	2319	1149	684	227	AT1G66370.1	AtMYB113	PTHR10641:SF526 - TRANSCRIPTION FACTOR MYB113-RELATED
	ppa020385m	Prupe.3G163300.1	Pp03:18253815..18256025 reverse	2211	958	738	245	AT1G66370.1	AtMYB113	PTHR10641:SF526 - TRANSCRIPTION FACTOR MYB113-RELATED
	ppa024617m	Prupe.6G176300.1	Pp06:18075101..18077102 forward	2002	732	732	243	AT1G66370.1	AtMYB113	PTHR10641:SF526 - TRANSCRIPTION FACTOR MYB113-RELATED
	ppa022808m	ppa022808m	Pp06:16195511..16196587 forward	1077		594	198	AT4G23130.1	AtMYB113	MYB113 (myb domain protein 113); DNA binding / transcription factor
	ppa018744m	Prupe.6G175900.1	Pp06:18013547..18016450 forward	2904	735	735	244	AT1G66370.1	AtMYB113	PTHR10641:SF526 - TRANSCRIPTION FACTOR MYB113-RELATED
	ppa010069m	Prupe.6G355700.1	Pp06:30199433..30200852 forward	1420	802	798	265	AT1G66370.1	AtMYB113	PTHR10641:SF526 - TRANSCRIPTION FACTOR MYB113-RELATED
C12	ppa026916m	Prupe.1G404700.1	Pp01:35615203..35616518 forward	1316	1084	609	202	AT5G40330.1	AtMYB23	PTHR10641//PTHR10641:SF580 - MYB-LIKE DNA-BINDING PROTEIN MYB // SUBFAMILY NOT NAMED
	ppa018660m	Prupe.1G404800.1	Pp01:35619423..35621252 forward	1830	288	288	95	AT4G34990.1	AtMYB32	PTHR10641//PTHR10641:SF580 - MYB-LIKE DNA-BINDING PROTEIN MYB // SUBFAMILY NOT NAMED
	ppa024533m	Prupe.3G042100.1	Pp03:2999700..3001163 forward	1464	1261	669	222	AT5G14750.1	AtMYB66	PTHR10641//PTHR10641:SF558 - MYB-LIKE DNA-BINDING PROTEIN MYB // SUBFAMILY NOT NAMED
	ppa016135m	Prupe.5G065500.1	Pp05:7963398..7964781 forward	1384	1097	612	203	AT4G38620.1	AtMYB4	PTHR10641//PTHR10641:SF558 - MYB-LIKE DNA-BINDING PROTEIN MYB // SUBFAMILY NOT NAMED
	ppa016532m	Prupe.7G247600.1	Pp07:21032236..21033784 forward	1549	1344	882	293	AT5G52600.1	AtMYB82	PTHR10641:SF662 - TRANSCRIPTION FACTOR MYB82
	ppa015883m	Prupe.1G405100.1	Pp01:35628282..35629902 reverse	1621	1371	840	279	AT1G22640.1	AtMYB3	PTHR10641:SF459 - TRANSCRIPTION FACTOR TT2
C13 (S15)	ppa010908m	Prupe.5G174200.1	Pp05:14846794..14848535 reverse	1742	1129	696	231	AT5G14750.1	AtMYB66	PTHR10641//PTHR10641:SF675 - MYB-LIKE DNA-BINDING PROTEIN MYB // SUBFAMILY NOT NAMED
	ppa014884m	Prupe.1G253400.1	Pp01:26440293..26441616 reverse	1324	910	663	220	AT5G14750.1	AtMYB66	PTHR10641//PTHR10641:SF675 - MYB-LIKE DNA-BINDING PROTEIN MYB // SUBFAMILY NOT NAMED
C18	ppa006730m	Prupe.6G004700.1	Pp06:465388..467032 forward	1645	1488	1194	397	AT3G13540.1	AtMYB5	PTHR10641//PTHR10641:SF455 - MYB-LIKE DNA-BINDING PROTEIN MYB // SUBFAMILY NOT NAMED
C11 (S5)	ppa011954m	Prupe.5G230800.1	Pp05:17616595..17618165 forward	1571	1156	573	190	AT4G38620.1	AtMYB4	PTHR10641//PTHR10641:SF562 - MYB-LIKE DNA-BINDING PROTEIN MYB // SUBFAMILY NOT NAMED
	ppa010846m	Prupe.1G323400.1	Pp01:30884180..30886207 forward	2028	1541	702	233	AT4G38620.1	AtMYB4	PTHR10641//PTHR10641:SF507 - MYB-LIKE DNA-BINDING PROTEIN MYB // SUBFAMILY NOT NAMED
	ppa010716m	Prupe.3G158700.1	Pp03:17727041..17728722 forward	1682	1349	717	238	AT4G38620.1	AtMYB4	PTHR10641//PTHR10641:SF550 - MYB-LIKE DNA-BINDING PROTEIN MYB // SUBFAMILY NOT NAMED
	ppa019522m	Prupe.5G230700.1	Pp05:17611627..17614269 forward	2643	1476	675	224	AT4G38620.1	AtMYB4	PTHR10641//PTHR10641:SF562 - MYB-LIKE DNA-BINDING PROTEIN MYB // SUBFAMILY NOT NAMED
	ppa022205m	Prupe.1G405400.1	Pp01:35645763..35647480 forward	1718	1508	888	295	AT2G16720.1	AtMYB7	PTHR10641:SF459 - TRANSCRIPTION FACTOR TT2
	ppa023812m	Prupe.1G405300.1	Pp01:35640810..35642163 reverse	1354	1140	744	247	AT3G13540.1	AtMYB5	PTHR10641:SF459 - TRANSCRIPTION FACTOR TT2
	ppa023768m	Prupe.1G405200.1	Pp01:35635408..35636985 reverse	1578	1411	852	283	AT1G22640.1	AtMYB3	PTHR10641:SF459 - TRANSCRIPTION FACTOR TT2
	ppa017136m	Prupe.7G201600.1	Pp07:18780339..18781959 reverse	1621	1356	972	323	AT5G35550.1	AtMYB123	PTHR10641:SF459 - TRANSCRIPTION FACTOR TT2
	ppa010252m	Prupe.3G042300.1	Pp03:3011045..3012596 reverse	1552	1251	870	289	AT5G35550.1	AtMYB123	PTHR10641:SF459 - TRANSCRIPTION FACTOR TT2
	ppa018430m	Prupe.5G126600.1	Pp05:12387311..12388691 reverse	1381	1245	858	285	AT2G47460.1	AtMYB12	PTHR10641//PTHR10641:SF613 - MYB-LIKE DNA-BINDING PROTEIN MYB // SUBFAMILY NOT NAMED
	ppa009439m	Prupe.2G192100.1	Pp02:23130101..23131624 reverse	1524	1356	879	292	AT1G22640.1	AtMYB3	PTHR10641//PTHR10641:SF613 - MYB-LIKE DNA-BINDING PROTEIN MYB // SUBFAMILY NOT NAMED
C15 (S4)	ppa008906m	Prupe.1G551400.1	Pp01:45091867..45094222 reverse	2356	1919	948	315	AT1G22640.1	AtMYB3	PTHR10641:SF643 - MYB TRANSCRIPTION FACTOR-RELATED
	ppa009856m	ppa009856m	Pp01:44722483:44723734 forward	1252		825	275	AT4G38620.1	AtMYB4	MYB3_ARATH
	ppa021145m	Prupe.6G270000.1	Pp06:25643841..25644119 forward	279	279	279	92	AT4G38620.1	AtMYB4	PTHR10641:SF643 - MYB TRANSCRIPTION FACTOR-RELATED
	ppa010277m	Prupe.8G164300.1	Pp08:17130914..17132558 reverse	1645	1540	771	256	AT4G38620.1	AtMYB4	PTHR10641//PTHR10641:SF30 - MYB-LIKE DNA-BINDING PROTEIN MYB // SUBFAMILY NOT NAMED
C17 (S7)	ppb022421m	Prupe.6G349200.1	Pp06:29810367..29811577 forward	1211	666	666	221	AT3G01140.1	AtMYB106	PTHR10641//PTHR10641:SF497 - MYB-LIKE DNA-BINDING PROTEIN MYB // SUBFAMILY NOT NAMED
	ppa007594m	Prupe.1G125300.1	Pp01:9879635..9882041 forward	2407	1462	1134	377	AT5G49330.1	AtMYB111	K09422 - myb proto-oncogene protein, plant (MYBP)
	ppa017959m	ppa017959m	Pp04:28757451..28758044 forward	596		249	83	AT4G25560.1	AtMYB12
	ppa004560m	Prupe.8G270000.1	Pp08:22421282..22424878 reverse	3597	1985	1596	531	AT2G47460.1	AtMYB12	PTHR10641:SF595 - MYB TRANSCRIPTION FACTOR
C24 (S17)	ppa024805m	Prupe.7G126800.1	Pp07:14802538..14804687 reverse	2150	1800	711	236	AT3G53200.1	AtMYB27	PTHR10641//PTHR10641:SF636 - MYB-LIKE DNA-BINDING PROTEIN MYB // SUBFAMILY NOT NAMED
	ppa015954m	Prupe.6G085000.1	Pp06:5730882..5732384 forward	1503	1168	786	261	AT3G46130.1	AtMYB48	PTHR10641:SF484 - TRANSCRIPTION FACTOR MYB48-RELATED
	ppa017942m	Prupe.1G051100.1	Pp01:3592314..3593660 forward	1347	1069	810	269	AT3G24310.1	AtMYB71	PTHR10641//PTHR10641:SF574 - MYB-LIKE DNA-BINDING PROTEIN MYB // SUBFAMILY NOT NAMED
	ppa024234m	Prupe.1G051300.1	Pp01:3601947..3603229 forward	1283	1098	765	254	AT3G24310.1	AtMYB71	PTHR10641//PTHR10641:SF574 - MYB-LIKE DNA-BINDING PROTEIN MYB // SUBFAMILY NOT NAMED
	ppa016385m	Prupe.3G249600.1	Pp03:23974815..23976009 reverse	1195	1016	825	274	AT3G30210.1	AtMYB121	PTHR10641:SF572 - MYB TRANSCRIPTION FACTOR
C20 (S16)	ppa019729m	Prupe.2G293700.1	Pp02:28590821..28593075 forward	2255	1622	894	297	AT5G52260.1	AtMYB19	PTHR10641:SF563 - MYB TRANSCRIPTION FACTOR-RELATED
C27 (S19)	ppa011751m	Prupe.3G286800.1	Pp03:25903599..25907493 reverse	3895	1072	597	198	AT3G27810.1	AtMYB21	PTHR10641:SF469 - TRANSCRIPTION FACTOR MYB21-RELATED
C26 (S20)	ppa009143m	Prupe.1G313300.1	Pp01:30343380..30344967 forward	1588	1402	918	305	AT1G68320.1	AtMYB62	PTHR10641:SF581 - MYB TRANSCRIPTION FACTOR
	ppa008877m	Prupe.5G222400.1	Pp05:17279004..17280722 forward	1719	1543	951	316	AT1G25340.1	AtMYB116	PTHR10641:SF581 - MYB TRANSCRIPTION FACTOR
C25 (S20)	ppa025672m	Prupe.1G111700.1	Pp01:8920296..8922733 forward	2438	1689	1032	343	AT3G06490.1	AtMYB108	PTHR10641:SF623 - MYB DOMAIN PROTEIN 78
	ppa015973m	Prupe.3G006300.1	Pp03:381947..383803 forward	1857	1468	897	298	AT2G47190.1	AtMYB2	PTHR10641:SF494 - TRANSCRIPTION FACTOR MYB108
C28 (S18)	ppa003628m	Prupe.2G050100.1	Pp02:5777118..5782601 reverse	5484	3067	1683	560	AT5G06100.3	AtMYB33	PTHR10641:SF475 - MYB TRANSCRIPTION FACTOR-RELATED
	ppa017451m	Prupe.3G216600.1	Pp03:21880752..21884007 forward	3256	2415	1584	527	AT2G32460.1	AtMYB101	PTHR10641:SF532 - MYB DOMAIN PROTEIN 120-RELATED
	ppa022465m	Prupe.4G215500.1	Pp04:13464906..13468287 reverse	3382	2082	1593	530	AT2G32460.1	AtMYB101	PTHR10641//PTHR10641:SF628 - MYB-LIKE DNA-BINDING PROTEIN MYB // SUBFAMILY NOT NAMED
	ppa019943m	Prupe.4G215600.1	Pp04:13487218..13489649 reverse	2432	2291	1626	541	AT2G32460.1	AtMYB101	PTHR10641:SF475 - MYB TRANSCRIPTION FACTOR-RELATED
C35	ppa016603m	Prupe.2G273900.1	Pp02:27651295..27652491 forward	1197	912	912	303	AT3G60460.1	AtMYB125	PTHR10641:SF488 - DUO POLLEN 1
	ppa020326m	Prupe.2G124100.1	Pp02:18037303..18039723 reverse	2421	1769	939	312	AT3G60460.1	AtMYB125	PTHR10641//PTHR10641:SF668 - MYB-LIKE DNA-BINDING PROTEIN MYB // SUBFAMILY NOT NAMED
C30 (S21)	ppa021779m	Prupe.5G240000.1	Pp05:18100144..18102311 reverse	2168	1737	780	259	AT1G17950.1	AtMYB52	PTHR10641:SF665 - MYB TRANSCRIPTION FACTOR
	ppa016398m	Prupe.8G016100.1	Pp08:1499675..1501622 reverse	1948	1659	1086	361	AT1G17950.1	AtMYB52	PTHR10641//PTHR10641:SF496 - MYB-LIKE DNA-BINDING PROTEIN MYB // SUBFAMILY NOT NAMED
	ppa025260m	Prupe.1G276300.1	Pp01:28157190..28160241 reverse	3052	2660	1437	478	AT1G69560.1	AtMYB105	PTHR10641:SF473 - MYB TRANSCRIPTION FACTOR
	ppa006434m	Prupe.7G016700.1	Pp07:2411864..2414669 reverse	2806	2471	1239	412	AT1G69560.1	AtMYB105	PTHR10641:SF473 - MYB TRANSCRIPTION FACTOR
C31 (S23)	ppa006851m	Prupe.6G267600.1	Pp06:25545760..25548576 reverse	2817	2053	1194	397	AT3G09230.1	AtMYB1	PTHR10641:SF524 - ATMYB1 PROTEIN
	ppa021680m	ppa021680m	Pp01:40647816..40648106 reverse	291		291	97	AT3G55730.1	AtMYB44	MYB44_ARATH
C32 (S22)	ppa017892m	Prupe.2G252700.1	Pp02:26648362..26649790 forward	1429	1429	720	239	AT2G23290.1	AtMYB70	PTHR10641//PTHR10641:SF553 - MYB-LIKE DNA-BINDING PROTEIN MYB // SUBFAMILY NOT NAMED
	ppa010735m	Prupe.1G441700.1	Pp01:37500456..37501664 forward	1209	1209	717	238	AT4G37260.1	AtMYB73	PF13921 - Myb-like DNA-binding domain (Myb_DNA-bind_6)
	ppa008450m	Prupe.6G229000.1	Pp06:23259453..23260448 reverse	996	996	996	331	AT4G37260.1	AtMYB73	PTHR10641:SF551 - MYB TRANSCRIPTION FACTOR
	ppa008979m	Prupe.1G430000.1	Pp01:36870086..36872519 reverse	2434	2434	939	312	AT5G67300.1	AtMYB44	PTHR10641:SF551 - MYB TRANSCRIPTION FACTOR
	ppa023154m	Prupe.8G134900.1	Pp08:15559337..15560657 forward	1321	1321	909	302	AT2G23290.1	AtMYB70	PTHR10641:SF551 - MYB TRANSCRIPTION FACTOR
C29 (S25)	ppa026791m	Prupe.5G172400.1	Pp05:14691784..14693582 reverse	1799	1380	1380	459	AT4G18770.1	AtMYB98	PTHR10641:SF570 - TRANSCRIPTION FACTOR MYB98
	ppa019507m	ppa019507m	Pp03:20600315-20603434 forward	3120		1281	427	AT4G18770.1	AtMYB98	MYB98_ARATH
	ppa018123m	Prupe.6G059700.1	Pp06:4150943..4153073 reverse	2131	1419	1419	472	AT5G58850.1	AtMYB119	PTHR10641:SF612 - MYB DOMAIN PROTEIN 119
R1R2R3-MYB	ppa000676m	Prupe.1G452000.1	Pp01:38038012..38044400 reverse	6389	3725	3117	1038	AT4G32730.2	AtMYB3R1	PTHR10641:SF599 - MYB TRANSCRIPTION FACTOR-RELATED
	ppa022218m	Prupe.2G158300.1	Pp02:21136579..21139205 reverse	2627	1554	1554	517	AT4G32730.2	AtMYB3R1	PTHR10641:SF492 - MYB-RELATED PROTEIN A
	ppa021723m	Prupe.5G093400.1	Pp05:10338382..10342007 reverse	3626	2010	1293	430	AT4G32730.2	AtMYB3R1	PTHR10641:SF599 - MYB TRANSCRIPTION FACTOR-RELATED
	ppa003208m	Prupe.6G255400.1,	Pp06:24819480..24824789 forward	5310	2481	1782	593	AT5G02320.2	AtMYB3R5	PTHR10641:SF492 - MYB-RELATED PROTEIN A
C34	ppa017536m	Prupe.1G271100.1	Pp01:27819027..27824909 reverse	5883	3610	1452	483	AT1G14350.1	AtMYB124	PF13921 - Myb-like DNA-binding domain (Myb_DNA-bind_6)
C33	ppa023926m	ppa023926m	Pp04:1210865..1211450 reverse	586		231	77	AT4G38560.1		CPC_ARATH
	ppa014728m	Prupe.3G219200.1	Pp03:22042848..22043639 reverse	792	367	225	74	AT4G15780.1		PTHR10641//PTHR10641:SF657 - MYB-LIKE DNA-BINDING PROTEIN MYB // SUBFAMILY NOT NAMED
	ppa024794m	Prupe.2G307600.1	Pp02:29219966..29221742 reverse	1777	647	324	107	AT2G30432.1		PTHR10641//PTHR10641:SF620 - MYB-LIKE DNA-BINDING PROTEIN MYB // SUBFAMILY NOT NAMED
	ppa023853m	Prupe.2G185200.1	Pp02:22645284..22647140 reverse	1857	888	279	92	AT5G53200.1	AtMYB27	PTHR10641//PTHR10641:SF620 - MYB-LIKE DNA-BINDING PROTEIN MYB // SUBFAMILY NOT NAMED
	ppa000753m	Prupe.6G349400.1	Pp06:29816687..29823089 forward	6403	3756	3045	1014	AT1G09770.1	Atypical MYB/MYBCDC5	K12860 - pre-mRNA-splicing factor CDC5/CEF1 (CDC5L, CDC5, CEF1)
	ppa007753m	Prupe.6G255800.1	Pp06:24863965..24868383 reverse	4419	2666	1071	356	AT2G37630.1	AtMYB91	PTHR10641:SF457 - TRANSCRIPTION FACTOR AS1
C3 (S10)	ppa000733m	Prupe.5G230100.1	Pp05:17581425..17587637	6213	3767	3183	1060	AT3G18100.1		PTHR10641:SF538 - LD18233P
	ppa005762m	Prupe.3G006800.1	Pp03:412071..417847 forward	5777	2249	1338	445	AT2G47210.1		K11324 - DNA methyltransferase 1-associated protein 1 (DMAP1, SWC4, EAF2)
	ppa003602m	Prupe.5G147600.1	Pp05:13533112..13536431 forward	3320	2154	1692	563	AT2G47620.1		PTHR12802:SF2 - SWI/SNF COMPLEX SUBUNIT SWI3A
	ppa009556m	Prupe.3G071500.1	Pp03:5132675..5134944 reverse	2270	2270	1197	398	AT4G36980.3		PTHR31307:SF8 - ALCOHOL DEHYDROGENASE TRANSCRIPTION FACTOR MYB/SANT-LIKE PROTEIN
	ppa008663m	Prupe.5G047100.1	Pp05:5018266..5021265 reverse	3000	2306	972	323	AT5G45420.1
	ppa003947m	Prupe.6G210300.1	Pp06:21863948..21867261 reverse	3314	1925	1620	539	AT3G53440.2
	ppa002636m	Prupe.8G189400.1	Pp08:18497470..18500635 forward	3166	2681	1953	650	AT5G06110.2		K09522 - DnaJ homolog subfamily C member 2 (DNAJC2)
Peach-specific	ppa007491m	Prupe.1G007000.1	Pp01:586207..591015 forward	4809	1482	936	311	AT4G13640.2		PTHR31499:SF6 - MYB FAMILY TRANSCRIPTION FACTOR-RELATED
	ppa007417m	Prupe.4G128000.1	Pp04:7034179..7036620 reverse	2442	1706	1107	368	AT3G12730.1		PTHR31499:SF2 - MYB FAMILY TRANSCRIPTION FACTOR APL
	ppa009148m	Prupe.4G000800.1	Pp04:106823..109978 reverse	3156	1631	918	305	AT4G13640.2		PTHR31499:SF9 - MYB FAMILY TRANSCRIPTION FACTOR
	ppa025029m	ppa025029m	Pp03:15093769..15095630 reverse	1862		426	142	AT1G79430.1		Myb family transcription factor APL
	ppa009898m	Prupe.5G023700.1	Pp05:2655528..2658224 reverse	2697	1548	837	278	AT5G45580.1		PTHR31499:SF5 - HOMEODOMAIN-LIKE SUPERFAMILY PROTEIN
	ppa015076m	Prupe.7G001700.1	Pp07:231642..234446 forward	2805	1939	1305	434	AT5G18240.5		PTHR31499:SF4 - MYB FAMILY TRANSCRIPTION FACTOR-RELATED
	ppa006561m	Prupe.1G275900.1	Pp01:28124969..28127186 reverse	2218	1713	1041	346	AT5G18240.5		PTHR31499:SF11 - HOMEODOMAIN-LIKE SUPERFAMILY PROTEIN
	ppa016067m	Prupe.7G075300.1	Pp07:11230377..11233056 reverse	2680	1808	1302	433	AT5G06800.1		PTHR31314:SF7 - MYB-LIKE HTH TRANSCRIPTIONAL REGULATOR FAMILY PROTEIN
	ppa009121m	Prupe.4G000700.1	Prupe.4G000700.8 Prupe.4G000700.9 Prupe.4G000700.6 Prupe.4G000700.4 Prupe.4G000700.5 Prupe.4G000700.7Prupe.4G000700.2 Prupe.4G000700.3 Prupe.4G000700.10	4416	2231	921	306	AT2G01060.1		PTHR31314:SF5 - MYB-LIKE HTH TRANSCRIPTIONAL REGULATOR FAMILY PROTEIN-RELATED
	ppa009512m	Prupe.7G023300.1	Pp07:3653382..3661538 reverse	8157	1632	870	289	AT2G01060.1		PF00249//PF14379 - Myb-like DNA-binding domain (Myb_DNA-binding) // MYB-CC type transfactor, LHEQLE motif (Myb_CC_LHEQLE)v
	ppa005159m	Prupe.3G027400.1	Pp03:2032296..2037105 forward	4810	2358	1425	474	AT3G13040.2		PTHR31314:SF8 - MYB-LIKE HTH TRANSCRIPTIONAL REGULATOR FAMILY PROTEIN
	ppa023008m	Prupe.6G278300.1	Pp06:26103449..26105093 forward	1645	1080	807	268	AT3G04450.2		PF00249//PF14379 - Myb-like DNA-binding domain (Myb_DNA-binding) // MYB-CC type transfactor, LHEQLE motif (Myb_CC_LHEQLE)
	ppa004959m	ppa004959m	Pp08:19095479..19098969	3491		1452	484	AT4G28610.1		PHR1 (PHOSPHATE STARVATION RESPONSE 1); transcription factor
	ppa004886m	Prupe.8G216800.1	Pp08:19838553..19843705 forward	5153	2108	1512	503	AT4G28610.1		PF00249//PF14379 - Myb-like DNA-binding domain (Myb_DNA-binding) // MYB-CC type transfactor, LHEQLE motif (Myb_CC_LHEQLE)
	ppa005708m	Prupe.6G351000.1	Pp06:29921193..29925235 reverse	4043	2480	1377	458	AT5G29000.4		PTHR31314:SF12 - MYB FAMILY TRANSCRIPTION FACTOR-RELATED
	ppa025217m	ppa025217m	Pp04:22198758..22199233 reverse	476	360	360	120	AT3G04450.1		myb family transcription factor
	ppa006472m	Prupe.5G028400.1	Pp05:3317720..3322970 reverse	5251	2154	1233	410	AT1G32240.1		PTHR31496:SF10 - TRANSCRIPTION FACTOR KAN2-RELATED
	ppa015272m	ppa015272m	Pp04:20194498..20194933	436		258	86	AT1G32240.1		Putative Myb family transcription factor
	ppa023536m	Prupe.3G163500.1	Pp03:18288828..18295555 reverse	6728	2576	1320	439	AT5G16560.1		PF00249 - Myb-like DNA-binding domain (Myb_DNA-binding)
	ppa016187m	Prupe.5G238100.1	Pp05:17991426..17996247 forward	4822	2741	1332	443	AT5G16560.1		PTHR31496:SF7 - TRANSCRIPTION REPRESSOR KAN1-RELATED
	ppa021685m	Prupe.1G387800.1	Pp01:34688320..34691858 reverse	3539	2018	972	323	AT5G42630.2		PTHR31496:SF7 - TRANSCRIPTION REPRESSOR KAN1-RELATED
	ppa021179m	Prupe.6G282300.1	Pp06:26321835..26324029 reverse	2195	1714	1020	339	AT2G38300.1		PF00249 - Myb-like DNA-binding domain (Myb_DNA-binding)
	ppa025397m	Prupe.2G253700.1	Pp02:26691322..26693496 reverse	2175	1704	1077	358	AT2G38300.1		PF00249 - Myb-like DNA-binding domain (Myb_DNA-binding)
	ppa021540m	Prupe.1G340500.1	Pp01:32013578..32017593 forward	4016	2040	906	301	AT2G02060.1		PTHR31314:SF10 - HOMEODOMAIN-LIKE SUPERFAMILY PROTEIN-RELATED
	ppa017500m	Prupe.3G116700.1	Pp03:9937764..9940792 forward	3029	1252	693	230	AT2G38300.1		PF00249 - Myb-like DNA-binding domain (Myb_DNA-binding)
	ppa015662m	ppa015662m	Pp04:861550..862997 reverse	1448		402	134	AT2G42660.1		MYBF_ARATH
	ppa014847m	Prupe.4G062400.1	Pp04:2989763..2993284 reverse	3522	2293	1254	417	AT2G42660.1		PF00249 - Myb-like DNA-binding domain (Myb_DNA-binding)
	ppa023518m	ppa023518m	Pp03:14167173…14167515 forward	343		201	67	AT3G04450.1		MYBF_ARATH
	ppa008837m	Prupe.6G071400.1	Pp06:4873820..4876279 reverse	2460	1928	954	317	AT5G59570.1		PF00249 - Myb-like DNA-binding domain (Myb_DNA-binding)
	ppa026577m	Prupe.7G027500.1	Pp07:5166759..5167730 reverse	972	972	972	323	AT2G40970.1		PF00249 - Myb-like DNA-binding domain (Myb_DNA-binding)
	ppa007222m	Prupe.1G306300.1	Pp01:29939830..29944129 forward	4300	3470	1152	383	AT1G25550.1		PTHR31003:SF4 - GENOMIC DNA, CHROMOSOME 3, TAC CLONE:K13N2-RELATED
	ppa016044m	Prupe.7G235900.1	Pp07:20500379..20503455 forward	3077	2358	1491	496	AT2G03500.1		PTHR31003//PTHR31003:SF3 - MYB FAMILY TRANSCRIPTION FACTOR // SUBFAMILY NOT NAMED
	ppa006812m	Prupe.8G116200.1	Pp08:14336424..14339740 forward	3317	2254	1185	394	AT1G68670.1		PTHR31003:SF7 - F14J22.20 PROTEIN
	ppa006879m	Prupe.7G138100.1	Pp07:15453688..15456162 reverse	2475	1746	1179	392	AT1G25550.1		PTHR31003:SF5 - MYB FAMILY TRANSCRIPTION FACTOR
	ppa002679m	Prupe.1G238200.1	Pp01:25288069..25293404 reverse	5336	3127	1851	676	AT1G67710.1		K14491 - two-component response regulator ARR-B family (ARR-B)
	ppa002900m	ppa002900m	Pp01:24314194..24318344 reverse	4151		1872	624	AT1G67710.1		Two-component response regulator ARR11
	ppa018934m	Prupe.7G259300.1	Pp07:21615396..21620770 forward	5375	3594	2088	695	AT2G25180.1		PTHR26402:SF558 - TWO-COMPONENT RESPONSE REGULATOR ARR18
	ppa024819m	Prupe.1G391400.1	Pp01:34875038..34879545 forward	4508	2769	1989	662	AT2G25180.1		PTHR26402:SF558 - TWO-COMPONENT RESPONSE REGULATOR ARR18
	ppa026784m	ppa026784m	Pp08:21623351..21625920 forward	2570		1590	530	AT4G16110.1		ARR2 (ARABIDOPSIS RESPONSE REGULATOR 2); transcription factor/ two-component response regulator
	ppa002408m	Prupe.1G126400.1	Pp01:9945779..9950086 reverse	4308	2985	2031	676	AT3G16857.2		PTHR26402:SF617 - TWO-COMPONENT RESPONSE REGULATOR ARR1-RELATED
	ppa002493m	Prupe.1G334200.1	Pp01:31601108..31606393 forward	5286	3491	2004	667	AT2G01760.1		PTHR26402:SF584 - TWO-COMPONENT RESPONSE REGULATOR ARR14
	ppa020007m	Prupe.2G154100.1	Pp02:20815857..20818281 forward	2425	1710	1710	569	AT5G07210.1		PTHR26402:SF565 - TWO-COMPONENT RESPONSE REGULATOR-LIKE APRR7
	ppa023185m	Prupe.2G289800.1	Pp02:28411867..28415244 forward	3378	1581	1581	527	AT2G01760.1		PTHR26402//PTHR26402:SF508 - RESPONSE REGULATOR OF TWO-COMPONENT SYSTEM // SUBFAMILY NOT NAMED
	ppa026574m	ppa026574m	Pp02:13952893..13956735 forward	3843		1869	623	AT5G22760.1		Two-component response regulator ARR2
	ppa014599m	Prupe.3G127700.1	Pp03:12563043..12567650 forward	4608	2942	1626	541	AT2G20570.1		PTHR31312:SF1 - TRANSCRIPTION ACTIVATOR GLK1-RELATED
	ppa023099m	Prupe.1G317900.1	Pp01:30588472..30591769 reverse	3298	1923	1923	640	AT4G31350.2		PTHR26402:SF538 - TWO-COMPONENT RESPONSE REGULATOR ARR19-RELATED
	ppa026158m	ppa026158m	Pp08:13683242..13684388 reverse	1147		585	195	AT5G01230.1
	ppa000126m	Prupe.2G215600.1	Pp02:24635294..24643038 forward	7745	5858	5166	1721	AT3G52250.1		K04650 - nuclear receptor co-repressor 1 (NCOR1, N-CoR)
TBP-like	ppa011492m	ppa011492m	Pp08:15435058..15438750	3693		627	209	AT5G67580.1		DNA-binding protein, putative
	ppa009220m	Prupe.6G219800.1	Pp06:22585430..22590285 forward	4856	2676	906	301	AT3G49850.1		PTHR21717:SF27 - TELOMERE REPEAT-BINDING FACTOR 2-RELATED
	ppa016498m	Prupe.3G045300.1	Pp03:3259573..3264510 forward	4938	2176	927	308	AT1G72740.2		PTHR21717:SF17 - TELOMERE REPEAT-BINDING FACTOR 4-RELATED
	ppa007796m	Prupe.7G205700.1	Pp07:19004358..19008620 forward	4263	1685	891	296	AT5G67580.2		PTHR11467:SF27 - WINGED-HELIX DNA-BINDING TRANSCRIPTION FACTOR FAMILY PROTEIN
	ppa004848m	Prupe.4G022300.1	Pp04:1059968..1061910 forward	1943	1739	1467	488	AT2G33610.1		PTHR12802:SF44 - SWI/SNF COMPLEX SUBUNIT SWI3B
	ppa004958m	Prupe.5G005400.1	Pp05:630597..634002 forward	3406	1627	1452	483	AT2G33610.1		PTHR12802:SF44 - SWI/SNF COMPLEX SUBUNIT SWI3B
	ppa013488m	Prupe.3G003600.1	Pp03:245466..246404 reverse	939	688	336	111	AT1G25570.1		PTHR24078:SF255 - DNAJ HOMOLOG DNJ-5
	ppa004396m	Prupe.3G198800.1	Pp03:20834624..20839118 reverse	4495	2324	1680	559	AT3G07740.4		K11314 - transcriptional adapter 2-alpha (TADA2A, ADA2)
	ppa003649m	Prupe.4G006600.1	Pp04:354578..360618 reverse	6041	2584	1680	559	AT4G16420.1		K11314 - transcriptional adapter 2-alpha (TADA2A, ADA2)
	ppa018318m	Prupe.1G273900.1	Pp01:27999904..28002218 forward	2315	1704	1296	431	AT4G11970.3		PTHR11102 - SEL-1-LIKE PROTEIN
	ppa009580m	Prupe.5G017700.1	Pp05:1889790..1891650 reverse	1561	1741	861	286	AT2G38250.1		PTHR10032:SF204 - PROTEIN Y5F2A.4
	ppa001704m	Prupe.5G137600.1	Pp05:12968715..12973735 reverse	5021	3919	2331	776	AT1G33240.1		PTHR21654:SF13 - TRIHELIX TRANSCRIPTION FACTOR GTL1
	ppa021097m	Prupe.8G028800.1	Pp08:2613603..2616784 reverse	3182	2452	1773	590	AT1G76890.2		PTHR21654:SF19 - DUPLICATED HOMEODOMAIN-LIKE SUPERFAMILY PROTEIN
	ppa003808m	Prupe.6G162600.1	Pp06:15425129..15427557 reverse	2429	2194	1644	547	AT1G76880.1		KOG4282 - Transcription factor GT-2 and related proteins, contains trihelix DNA-binding/SANT domain
	ppa002848m	Prupe.8G028700.1	Pp08:2596373..2599746 forward	3374	2752	1893	630	AT1G76880.1		PTHR21654:SF19 - DUPLICATED HOMEODOMAIN-LIKE SUPERFAMILY PROTEIN
Atypical-MYB	ppa023507m	Prupe.3G248500.1	Pp03:23902168..23903311 forward	1144	741	741	246	AT2G31260.1		PTHR31003:SF7 - F14J22.20 PROTEIN
	ppa000476m	Prupe.1G139300.1	Pp01:10900719..10911856 reverse	11138	3952	3501	1166	AT3G21430.2		PTHR21689:SF2 - PROTEIN LIN-9 HOMOLOG
	ppa000472m	Prupe.6G323800.1	Pp06:28524632..28534919 reverse	10288	4287	3501	1166	AT3G21430.2		PTHR21689:SF3 - PROTEIN ALWAYS EARLY 1-RELATED
CCA1-like	ppa008074m	ppa008074m	Pp02:18581434..18585396 reverse	3962		1041	347	AT3G09600.1		MYBG_DICDI
	ppa008029m	Prupe.2G176200.1	Pp02:22156852..22161715 reverse	4864	1965	1047	348	AT3G09600.2		PTHR12802//PTHR12802:SF48 - SWI/SNF COMPLEX-RELATED // SUBFAMILY NOT NAMED
	ppa008749m	Prupe.2G301500.1	Pp02:28936202..28939579 reverse	3378	1664	963	320	AT5G52660.2		PTHR12802//PTHR12802:SF48 - SWI/SNF COMPLEX-RELATED // SUBFAMILY NOT NAMED
	ppa011002m	Prupe.6G242700.1	Pp06:24104546..24108026 reverse	3481	1689	885	294	AT3G09600.2		PTHR12802:SF52 - PROTEIN REVEILLE 4-RELATED
	ppa001765m	Prupe.2G200400.1	Pp02:23735468..23743585 forward	8118	3963	2307	768	AT1G01060.4		K12133 - MYB-related transcription factor LHY (LHY)
	ppa004107m	Prupe.2G200300.1	Pp02:23728299..23731699 reverse	3401	2083	1536	511	AT1G01060.4		K12133 - MYB-related transcription factor LHY (LHY)
	ppa006715m	Prupe.5G241000.1	Pp05:18156285..18162524 forward	6240	3933	1365	454	AT5G17300.1		PTHR12802:SF60 - PROTEIN REVEILLE 1-RELATED
	ppa005083m	Prupe.3G014900.1	Pp03:1060480..1064656 reverse	4177	3270	1491	496	AT5G17300.1		PTHR12802:SF60 - PROTEIN REVEILLE 1-RELATED
CPC-like	ppa001236m	ppa001236m	Pp05:13777691..13785223 reverse	7533		2628	876	AT5G63420.1
	ppa001238m	Prupe.5G152800.1	Pp05:13771997..13780245 reverse	8249	3344	2709	902	AT5G63420.1		3.5.2.6 - Beta-lactamase / Penicillinase
	ppa026265m	Prupe.2G086500.1	Pp02:13708491..13711214 reverse	2724	2105	1698	565	AT5G03680.1		KOG4282 - Transcription factor GT-2 and related proteins, contains trihelix DNA-binding/SANT domain
TBP-like	ppa005047m	Prupe.4G039700.1	Pp04:1861268..1865128 reverse	3861	2478	1443	1480	AT1G61215.1		PTHR15398//PTHR15398:SF5 - BROMODOMAIN-CONTAINING PROTEIN 8 // SUBFAMILY NOT NAMED
	ppa023366m	Prupe.7G075800.1	Pp07:11281763..11286134 reverse	4372	3032	2118	705	AT3G57980.1		PF00249//PF00439 - Myb-like DNA-binding domain (Myb_DNA-binding) // Bromodomain (Bromodomain)
Atypical-MYB	ppa004205m	Prupe.5G201500.1	Pp05:16215137..16219007 reverse	3871	2737	1572	523	AT1G13880.1		PTHR22970:SF28 - ELM2 DOMAIN-CONTAINING PROTEIN
	ppa1027132m	Prupe.1G283800.1	Pp01:28570072..28571984 reverse	1913	1781	1671	556	AT1G26580.1		PTHR22970:SF28 - ELM2 DOMAIN-CONTAINING PROTEIN
	ppa007901m	Prupe.6G270800.1	Pp06:25690430..25694916 forward	4487	3703	1464	487	AT5G53520.1
	ppa002218m	Prupe.2G173100.1	Pp02:21961840..21966529 reverse	4690	3032	2436	811	AT2G03470.2		PTHR22970:SF23 - AT-RICH INTERACTIVE DOMAIN-CONTAINING PROTEIN 1
	ppa026661m	Prupe.5G103500.1	Pp05:11040125..11044017 reverse	3893	2783	1833	610	AT5G05550.2		PF01388 - ARID/BRIGHT DNA binding domain (ARID)
TBP-like	ppa012110m	ppa012110m	Pp06:10420780..10421580 reverse	801		552	184	AT1G32150.1
	ppa000594m	Prupe.1G140700.1	Pp01:11056142..11062993 reverse	6852	3582	3243	1080	AT3G06400.1		K11654 - SWI/SNF-related matrix-associated actin-dependent regulator of chromatin subfamily A member 5 [EC:3.6.4.-] (SMARCA5, SNF2H, ISWI)
CPC-like	ppa023474m	Prupe.6G041700.1	Pp06:3069176..3073485 reverse	4310	3402	2544	847	AT1G01150.1		PTHR21717//PTHR21717:SF22 - TELOMERIC REPEAT BINDING PROTEIN // SUBFAMILY NOT NAMED
TBP-like	ppa002374m	Prupe.2G237100.1	Pp02:25831484..25837347 forward	5864	2839	2079	692	AT3G12560.1		PTHR21717:SF9 - PROTEIN TBF1
	ppa002403m	Prupe.6G074100.1	Pp06:5059542..5065418 reverse	5877	3158	2061	686	AT1G07540.1		PTHR21717:SF9 - PROTEIN TBF1
	ppa002522m	Prupe.6G256900.1	Pp06:24956645..24962642 forward	5998	2851	1989	662	AT1G07540.1		PTHR21717:SF9 - PROTEIN TBF1
	ppa003052m	Prupe.3G042900.1	Pp03:3052931..3059594 forward	6664	3125	1995	664	AT1G72650.2		PTHR21717:SF25 - MYB FAMILY TRANSCRIPTION FACTOR TRFL6-RELATED
Atypical-MYB	ppa1027184m	ppa1027184m	Pp06: 7568775..7572338 reverse	3564		1881	627	AT3G46460.1		unknown protein
	ppa003728m	Prupe.6G210800.1	Pp06:21913183..21917787 reverse	4605	2409	2040	679	AT5G41020.1		KOG0051 - RNA polymerase I termination factor, Myb superfamily
	ppa024791m	Prupe.3G192500.1	Pp03:20462391..20466815 forward	4425	2670	1077	358	AT2G33680.1		PTHR21717:SF18 - HOMEODOMAIN-LIKE PROTEIN WITH RING/FYVE/PHD-TYPE ZINC FINGER DOMAIN
	ppa007888m	ppa007888m	Pp06:4097875..4099373 reverse	1499		1059	353	AT5G03380.1		DNA-binding bromodomain-containing protein
	ppa001566m	Prupe.1G492600.1	Pp01:40950859..40957521 reverse	6663	3144	2409	802	AT1G21700.1		PTHR12802:SF41 - BRAHMA ASSOCIATED PROTEIN 155 KDA
	ppa022417m	Prupe.6G341000.1	Pp06:29456869..29459969 forward	3101	2713	2037	678	AT5G28300.1		PTHR21654:SF22 - TRIHELIX TRANSCRIPTION FACTOR GTL2
TBP-like	ppa014663m	Prupe.6G106200.1	Pp06:7547650..7554905 reverse	7256	2477	1947	648	AT5G41150.2		THR21717//PTHR21717:SF29 - TELOMERIC REPEAT BINDING PROTEIN // SUBFAMILY NOT NAMED
	ppa004161m	Prupe.5G045000.1	Pp05:4893873..4900294 reverse	6422	2868	1635	544	AT4G18020.6		PTHR31312:SF2 - TWO-COMPONENT RESPONSE REGULATOR-LIKE APRR2
	ppa000065m	Prupe.8G201800.1	Pp08:19034950..19048910 forward	13961	7315	6138	2405	AT3G24880.1		3.6.4.11 - Nucleoplasmin ATPase
4R-MYB	ppa000770m	Prupe.8G098500.1	Pp08:13014897..13020530 reverse	5634	3617	3030	1009	AT4G34430.2		PTHR12802:SF39 - SWI/SNF COMPLEX SUBUNIT SWI3D
CPC-like	ppa002943m	Prupe.1G532700.1	Pp01:43549766..43556638 reverse	6873	2443	1860	619	AT1G58220.1		PTHR21717:SF20 - DNA BINDING PROTEIN
	ppa1027142m	Prupe.1G532600.1	Pp01:43540489..43547299 reverse	6811	2555	1926	641	AT5G26600.1		PTHR21717:SF20 - DNA BINDING PROTEIN
	ppa010592m	Prupe.1G199800.1	Pp01:19431792..19441153 reverse	9362	1840	735	244	AT3G07565.3		PF12579 - Protein of unknown function (DUF3755) (DUF3755)
CCA1-like	ppa009283m	Prupe.5G182000.1	Pp05:15208927..15211253 forward	2327	1468	897	298	AT1G70000.2		PTHR12374:SF26 - F25A4.19 PROTEIN
	ppa008539m	Prupe.1G262700.1	Pp01:27125297..27127564 forward	2268	1855	984	327	AT1G19000.2		PTHR12374:SF26 - F25A4.19 PROTEIN
	ppa007697m	Prupe.3G059300.1	Pp03:4197946..4202298 reverse	4353	1854	1077	358	AT4G09450.1		PTHR24078:SF169 - DNAJ HOMOLOG SUBFAMILY C MEMBER 17
	ppa008493m	Prupe.5G064900.1	Pp05:7908850..7911533 forward	2684	1411	990	329	AT5G47390.1		PTHR24078:SF280 - MYB TRANSCRIPTION FACTOR
	ppa010092m	Prupe.2G271900.1	Pp02:27526399..27528776 reverse	2378	1467	1062	353	AT1G74840.2		PTHR12374//PTHR12374:SF19 - TRANSCRIPTIONAL ADAPTOR 2 ADA2 -RELATED // SUBFAMILY NOT NAMED
	ppa016461m	Prupe.1G413400.1	Pp01:36022864..36024302 reverse	1439	729	729	242	AT5G61620.1		PTHR12374//PTHR12374:SF19 - TRANSCRIPTIONAL ADAPTOR 2 ADA2 -RELATED // SUBFAMILY NOT NAMED
	ppa008425m	Prupe.7G212300.1	Pp07:19356959..19358749 reverse	1791	1458	999	332	AT5G47390.1		PTHR12374//PTHR12374:SF19 - TRANSCRIPTIONAL ADAPTOR 2 ADA2 -RELATED // SUBFAMILY NOT NAMED
I-box-binding-like	ppa019533m	Prupe.7G156100.1	Pp07:16494437..16496159 reverse	1723	961	246	81	AT5G51795.1		PTHR24078:SF177 - PROTEIN DNJ-23-RELATED
	ppa024375m	Prupe.1G378800.1	Pp01:34223995..34225119 reverse	1125	958	300	99	AT1G75250.2		PTHR24078:SF177 - PROTEIN DNJ-23-RELATED
	ppa026982m	Prupe.1G378000.1	Pp01:34178731..34181182 forward	2452	1258	294	97	AT1G75250.2		PTHR24078:SF177 - PROTEIN DNJ-23-RELATED
	ppa015823m	Prupe.8G095800.1	Pp08:12796854..12797957 forward	1104	746	321	106	AT4G10210.1		PTHR24078:SF279 - DUPLICATED SANT DNA-BINDING DOMAIN-CONTAINING PROTEIN
	ppa014060m	Prupe.8G096300.1	Pp08:12843213..12844387 reverse	1175	814	270	89	AT2G21650.1		PTHR24078:SF177 - PROTEIN DNJ-23-RELATED
	ppa026779m	Prupe.7G155000.1	Pp07:16433186..16434936 forward	1751	762	288	95	AT1G20440.1		PTHR24078:SF177 - PROTEIN DNJ-23-RELATED
R-R-type	ppa009396m	Prupe.1G349700.1	Pp01:32592857..32596510 reverse	3654	1037	885	294	AT5G08520.1		PTHR24078:SF279 - DUPLICATED SANT DNA-BINDING DOMAIN-CONTAINING PROTEIN
	ppa009092m	Prupe.5G217700.1	Pp05:17062368..17064457 forward	2090	1828	924	307	AT1G49010.1		PTHR24078:SF261 - DNAJ (HSP40) HOMOLOG, SUBFAMILY A, MEMBER 3A
	ppa010926m	Prupe.2G070600.1	Pp02:10688313..10690763 reverse	2451	1260	693	230	AT5G04760.1		PTHR24078:SF279 - DUPLICATED SANT DNA-BINDING DOMAIN-CONTAINING PROTEIN
	ppa022161m	Prupe.7G186200.1	Pp07:18003774..18005050 forward	1277	534	534	177	AT5G04760.1		PTHR24078:SF279 - DUPLICATED SANT DNA-BINDING DOMAIN-CONTAINING PROTEIN
	ppa018139m	Prupe.2G245900.1	Pp02:26286623..26289042 forward	2420	2021	873	290	AT2G38090.1		PTHR24078:SF261 - DNAJ (HSP40) HOMOLOG, SUBFAMILY A, MEMBER 3A
	ppa009072m	Prupe.6G061100.1	Pp06:4225420..4227850 reverse	2431	2184	924	307	AT5G58900.1		PTHR24078:SF279 - DUPLICATED SANT DNA-BINDING DOMAIN-CONTAINING PROTEIN
	ppa009103m	Prupe.6G271600.1	Pp06:25735608..25738123 forward	2516	2109	921	306	AT2G38090.1		PTHR24078:SF261 - DNAJ (HSP40) HOMOLOG, SUBFAMILY A, MEMBER 3A
