# Supplementary material for: Genome-wide identification and classification of MYB superfamily genes in peach
Source: PLoS One. 2018 Jun 21;13(6):e0199192. doi: 10.1371/journal.pone.0199192 (PMC6013194; doi:10.1371/journal.pone.0199192)
Supplement: S3 Table — (XLSX) [file pone.0199192.s003.xlsx]

## Sheet: S3 Table
S3 Table. List of 131 MYB proteins/genes including 126 R1R2R3-MYBs and 5 R2R3-MYBs in Arabidopsis.
MYB transcription factor subfamily	Locus ID	Gene/Protein name
R2R3-MYB	At3g27920	AtMYB0
	At3g09230	AtMYB1
	At3g12820	AtMYB10
	At2g25230	AtMYB100
	At2g32460	AtMYB101
	At4g21440	AtMYB102
	At1g63910	AtMYB103
	At2g26950	AtMYB104
	At1g69560	AtMYB105
	At3g01140	AtMYB106
	At3g02940	AtMYB107
	At3g06490	AtMYB108
	At3g55730	AtMYB109
	At3g62610	AtMYB11
	At3g29020	AtMYB110
	At5g49330	AtMYB111
	At1g48000	AtMYB112
	At1g66370	AtMYB113
	At1g66380	AtMYB114
	At5g40360	AtMYB115
	At1g25340	AtMYB116
	At1g26780	AtMYB117
	At3g27780	AtMYB118
	At5g58850	AtMYB119
	At2g47460	AtMYB12
	At5g55020	AtMYB120
	At3g30210	AtMYB121
	At1g74080	AtMYB122
	At5g35550	AtMYB123
	At1g14350	AtMYB124
	At3g60460	AtMYB125
	At1g06180	AtMYB13
	At2g31180	AtMYB14
	At3g23250	AtMYB15
	At5g15310	AtMYB16
	At3g61250	AtMYB17
	At4g25560	AtMYB18
	At5g52260	AtMYB19
	At2g47190	AtMYB2
	At1g66230	AtMYB20
	At3g27810	AtMYB21
	At5g40430	AtMYB22
	At5g40330	AtMYB23
	At5g40350	AtMYB24
	At2g39880	AtMYB25
	At3g13890	AtMYB26
	At3g53200	AtMYB27
	At5g61420	AtMYB28
	At5g07690	AtMYB29
	At1g22640	AtMYB3
	At3g28910	AtMYB30
	At1g74650	AtMYB31
	At4g34990	AtMYB32
	At5g06100	AtMYB33
	At5g60890	AtMYB34
	At3g28470	AtMYB35
	At5g57620	AtMYB36
	At5g23000	AtMYB37
	At2g36890	AtMYB38
	At4g17780	AtMYB39
	At4g38620	AtMYB4
	At5g14340	AtMYB40
	At4g28110	AtMYB41
	At4g12350	AtMYB42
	At5g16600	AtMYB43
	At5g67300	AtMYB44
	At3g48920	AtMYB45
	At5g12870	AtMYB46
	At1g18710	AtMYB47
	At3g46130	AtMYB48
	At5g54230	AtMYB49
	At3g13540	AtMYB5
	At1g57560	AtMYB50
	At1g18570	AtMYB51
	At1g17950	AtMYB52
	At5g65230	AtMYB53
	At1g73410	AtMYB54
	At4g01680	AtMYB55
	At5g17800	AtMYB56
	At3g01530	AtMYB57
	At1g16490	AtMYB58
	At5g59780	AtMYB59
	At4g09460	AtMYB6
	At1g08810	AtMYB60
	At1g09540	AtMYB61
	At1g68320	AtMYB62
	At1g79180	AtMYB63
	At5g11050	AtMYB64
	At3g11440	AtMYB65
	At5g14750	AtMYB66
	At3g12720	AtMYB67
	At5g65790	AtMYB68
	At4g33450	AtMYB69
	At2g16720	AtMYB7
	At2g23290	AtMYB70
	At3g24310	AtMYB71
	At1g56160	AtMYB72
	At4g37260	AtMYB73
	At4g05100	AtMYB74
	At1g56650	AtMYB75
	At5g07700	AtMYB76
	At3g50060	AtMYB77
	At5g49620	AtMYB78
	At4g13480	AtMYB79
	At1g35515	AtMYB8
	At5g56110	AtMYB80
	At2g26960	AtMYB81
	At5g52600	AtMYB82
	At3g08500	AtMYB83
	At3g49690	AtMYB84
	At4g22680	AtMYB85
	At5g26660	AtMYB86
	At4g37780	AtMYB87
	At2g02820	AtMYB88
	At5g39700	AtMYB89
	At5g16770	AtMYB9
	At1g66390	AtMYB90
	At2g37630	AtMYB91
	At5g10280	AtMYB92
	At1g34670	AtMYB93
	At3g47600	AtMYB94
	At1g74430	AtMYB95
	At5g62470	AtMYB96
	At4g26930	AtMYB97
	At4g18770	AtMYB98
	At5g62320	AtMYB99
R1R2R3-MYB	At4g32730	AtMYB3R1
	At4g00540	AtMYB3R2
	At3g09370	AtMYB3R3
	At5g11510	AtMYB3R4
	At5g02320	AtMYB3R5
