# Supplementary material for: Genome-wide identification and classification of MYB superfamily genes in peach
Source: PLoS One. 2018 Jun 21;13(6):e0199192. doi: 10.1371/journal.pone.0199192 (PMC6013194; doi:10.1371/journal.pone.0199192)
Supplement: S4 Table — (XLSX) [file pone.0199192.s004.xlsx]

## Sheet: S4 Table
S4 Table. Logo sequences of each motif of 15 conserved motifs shared by proteins of subfamilies R1R2R3-MYB and R2R3-MYB in Fig 3.
Motif 1
Motif 2
Motif 3
Motif 4
Motif 5
Motif 6
Motif 7
Motif 8
Motif 9
Motif 10
Motif 11
Motif 12
Motif 13
Motif 14
Motif 15
