# Supplementary material for: Genome-wide identification and classification of MYB superfamily genes in peach
Source: PLoS One. 2018 Jun 21;13(6):e0199192. doi: 10.1371/journal.pone.0199192 (PMC6013194; doi:10.1371/journal.pone.0199192)
Supplement: S5 Table — (XLSX) [file pone.0199192.s005.xlsx]

## Sheet: S5 Table
S5 Table. List of 83 and 9 R2R3-MYB proteins with respective conserved motif in peach
Note: 83 proteins with conserved motif 3 (green), motif 4 (blue), motif 1 (red), and motif 2 (sky blue)
Name of Group		ID of protein (v2.0)
C2 (S24)		Prupe.1G517400.1
		Prupe.6G188300.1
C3 (S10)		Prupe.5G031700.1
		Prupe.2G327700.1
C7 (S11)		Prupe.4G034000.1
		Prupe.4G192000.1
		Prupe.3G228500.1
		Prupe.4G035100.1
C6 (S2)		Prupe.3G227800.1
		Prupe.1G039200.1
		Prupe.8G223900.1
C16 (S12)		Prupe.2G164300.1
C4 (S9)		Prupe.3G085700.1
		Prupe.3G085900.1
		Prupe.5G196100.1
		Prupe.3G264500.1
C5 (S3)		Prupe.4G136300.1
C8 (S1)		Prupe.7G018400.1
		Prupe.3G268000.1
		Prupe.5G193200.1
C10 (S14)		Prupe.3G227900.1
		Prupe.7G216000.1
		Prupe.1G416400.1
		Prupe.7G128800.1
		Prupe.6G109200.1
		Prupe.1G089700.1
		Prupe.1G417400.1
		Prupe.6G214300.1
C9		Prupe.3G274800.1
		Prupe.5G183500.1
		Prupe.6G032800.1
C1 (S8)		Prupe.3G299000.1
		Prupe.3G017100.1
		Prupe.5G077500.1
		Prupe.2G280100.1
C21		Prupe.5G105700.1
		Prupe.5G105800.1
C23		Prupe.4G119700.1
		Prupe.4G126900.1
		Prupe.3G046900.1
C22 (S13)		Prupe.5G167100.1
		Prupe.6G303300.1
C19		Prupe.7G201700.1
		Prupe.7G201800.1
		Prupe.7G201900.1
		Prupe.4G204800.1
		Prupe.4G247800.1
		Prupe.2G012800.1
C12		Prupe.1G404700.1
		Prupe.3G042100.1
		Prupe.5G065500.1
		Prupe.7G247600.1
		Prupe.1G405100.1
C18		Prupe.6G004700.1
C11 (S5)		Prupe.5G230800.1
		Prupe.1G323400.1
		Prupe.3G158700.1
		Prupe.5G230700.1
		Prupe.1G405400.1
		Prupe.1G405300.1
		Prupe.1G405200.1
		Prupe.7G201600.1
		Prupe.3G042300.1
		Prupe.5G126600.1
		Prupe.2G192100.1
C15 (S4)		Prupe.1G551400.1
		Prupe.8G164300.1
		Prupe.1G125300.1
		Prupe.8G270000.1
C24 (S17)		Prupe.7G126800.1
		Prupe.1G051100.1
		Prupe.1G051300.1
		Prupe.3G249600.1
C20 (S16)		Prupe.2G293700.1
C27 (S19)		Prupe.3G286800.1
C26 (S20)		Prupe.1G313300.1
		Prupe.5G222400.1
C25 (S20)		Prupe.1G111700.1
		Prupe.3G006300.1
C28 (S18)		Prupe.2G050100.1
		Prupe.3G216600.1
		Prupe.4G215500.1
		Prupe.4G215600.1
9 proteins with conserved motif 3, 13, 1, 2
Name of Group		ID of protein
C30 (S21)		Prupe.8G016100.1
		Prupe.1G276300.1
		Prupe.7G016700.1
C31 (S23)		Prupe.6G267600.1
		Prupe.1G441700.1
		Prupe.8G134900.1
C29 (S25)		Prupe.5G172400.1
		ppa019507m
		Prupe.6G059700.1
