# Supplementary material for: Genome-wide identification and classification of MYB superfamily genes in peach
Source: PLoS One. 2018 Jun 21;13(6):e0199192. doi: 10.1371/journal.pone.0199192 (PMC6013194; doi:10.1371/journal.pone.0199192)
Supplement: S6 Table — (XLSX) [file pone.0199192.s006.xlsx]

## Sheet: S6 Table
R2R3-MYB
			motif 5						motif 3						motif 4
			motif 1								motif 2							motif 7
				motif 3								motif 13						motif 6														motif 2								motif 12
																										motif 8
																																															motif 11
				motif 3
												motif 13							motif 1								motif 2
										motif 2
																				motif 3
							motif 14
												motif 6								motif 8
				motif 3
			motif 6									motif 14
																			motif 13						motif 3
				motif 3
				motif 13
R1R2R3-MYB
			motif 14								motif 3							motif 13
				motif 1							motif 2
