# Supplementary material for: Genome-wide identification and classification of MYB superfamily genes in peach
Source: PLoS One. 2018 Jun 21;13(6):e0199192. doi: 10.1371/journal.pone.0199192 (PMC6013194; doi:10.1371/journal.pone.0199192)
Supplement: S8 Table — (XLSX) [file pone.0199192.s008.xlsx]

## Sheet: S8 Table
Peach-specific group
								motif 2					motif 5							motif 1
									motif 3
Peach-specific group
											motif 9									motif 4
						motif 2					motif 1												motif 10
TBP-like
					motif 2						motif 12							motif 14
TBP-like
				motif 14							motif 2										motif 6
Atypical-MYB
					motif 2
CCA1-like
					motif 2								motif 1							motif 13
CPC-like
							motif 7
							motif 11
						motif 2						motif 14
TBP-like
						motif 12									motif 14							motif 2
Atypical-MYB
					motif 2
TBP-like
					motif 2								motif 12
CPC-like
					motif 2								motif 12
TBP-like
						motif 12
												motif 14
TBP-like
					motif 2							motif 12								motif 14
Atypical-MYB
				motif 2									motif 14
Atypical-MYB
					motif 14								motif 1
TBP-like
																					motif 1
				motif 4									motif 2
TBP-like
				motif 2								motif 14
4R-MYB
				motif 2
CPC-like
				motif 2								motif 12
CCA1-like						motif 2
													motif 12								motif 1
I-box-binding-like
					motif 2								motif 8
R-R-type
				motif 8								motif 2							motif 12					motif 1
