# Supplementary material for: Genome-wide identification and classification of MYB superfamily genes in peach
Source: PLoS One. 2018 Jun 21;13(6):e0199192. doi: 10.1371/journal.pone.0199192 (PMC6013194; doi:10.1371/journal.pone.0199192)
Supplement: S9 Table — (XLSX) [file pone.0199192.s009.xlsx]

## Sheet: S9 Table
										motif 5						motif 3								motif 1								motif 4
																											motif 4
									motif 3					motif 5					motif 1
