# Supplementary material for: Genome-wide identification and classification of MYB superfamily genes in peach
Source: PLoS One. 2018 Jun 21;13(6):e0199192. doi: 10.1371/journal.pone.0199192 (PMC6013194; doi:10.1371/journal.pone.0199192)
Supplement: S10 Table — Each orthologous pair of peach/Arabidopsis MYB genes is listed on a line in Excel and is linked by a red line in Fig 6. (XLSX) [file pone.0199192.s010.xlsx]

## Sheet: S10 Table
S10 Table. Summary of orthologous MYB genes between peach and Arabidopsis.
ordered data based on column B
ID in Arabidopsis	Chr.	Start	End	ID in peach	Chr.	Start	End
AT1G01060	A01	33379	37871	Prupe.2G200400.1	Pp02	23735468	23743585
AT1G01520	A01	190596	192139	Prupe.2G176200.1	Pp02	22156852	22161715
AT1G06910	A01	2120991	2123748	Prupe.6G041700.1	Pp06	3069176	3073485
AT1G07540	A01	2318433	2321048	Prupe.6G074100.1	Pp06	5059542	5065418
AT1G08810	A01	2819065	2820395	Prupe.7G018400.1	Pp07	2713734	2715596
AT1G09540	A01	3086159	3087912	Prupe.6G303300.1	Pp06	27479715	27481958
AT1G09710	A01	3140868	3144370	Prupe.1G532700.1	Pp01	43549766	43556638
AT1G09770	A01	3161841	3165360	Prupe.6G349400.1	Pp06	29816687	29823089
AT1G14350	A01	4907953	4911168	Prupe.1G271100.1	Pp01	27819027	27824909
AT1G17520	A01	6024636	6027385	Prupe.3G045300.1	Pp03	3259573	3264510
AT1G17950	A01	6177617	6179289	Prupe.5G240000.1	Pp05	18100144	18102311
AT1G18330	A01	6305966	6308013	Prupe.5G241000.1	Pp05	18156285	18162524
AT1G19000	A01	6560792	6562786	Prupe.5G182000.1	Pp05	15208927	15211253
AT1G34670	A01	12709128	12710423	Prupe.6G188300.1	Pp06	19649762	19651728
AT1G49010	A01	18132645	18133925	Prupe.5G217700.1	Pp05	17062368	17064457
AT1G63910	A01	23719783	23721774	Prupe.5G105700.1	Pp05	11206965	11209513
AT1G66230	A01	24677154	24678415	Prupe.3G017100.1	Pp03	1224856	1227278
AT1G66370	A01	24753634	24754604	Prupe.3G163100.1	Pp03	18220455	18222943
AT1G68320	A01	25603842	25605096	Prupe.1G313300.1	Pp01	30343380	30344967
AT1G70000	A01	26363093	26364759	Prupe.1G262700.1	Pp01	27125297	27127564
AT1G72650	A01	27349467	27353742	Prupe.3G042900.1	Pp03	3052931	3059594
AT1G75250	A01	28244317	28245501	Prupe.1G378000.1	Pp01	34178731	34181182
AT2G02820	A02	804174	807208	Prupe.1G271100.1	Pp01	27819027	27824909
AT2G21650	A02	9259583	9260656	Prupe.8G096300.1	Pp08	12843213	12844387
AT2G32460	A02	13782208	13784471	Prupe.3G216600.1	Pp03	21880752	21884007
AT2G37630	A02	15781615	15783433	Prupe.6G255800.1	Pp06	24863965	24868383
AT2G38090	A02	15944711	15947085	Prupe.6G271600.1	Pp06	25735608	25738123
AT2G46410	A02	19049172	19050341	Prupe.2G185200.1	Pp02	22645284	22647140
AT2G47190	A02	19376202	19377531	Prupe.3G006300.1	Pp03	381947	383803
AT3G06490	A03	2003393	2006624	Prupe.1G111700.1	Pp01	8920296	8922733
AT3G08500	A03	2576794	2578246	Prupe.2G012800.1	Pp02	1108699	1111146
AT3G09230	A03	2833398	2835338	Prupe.6G267600.1	Pp06	25545760	25548576
AT3G09600	A03	2946406	2948995	Prupe.6G242700.1	Pp06	24104546	24108026
AT3G12560	A03	3981983	3985550	Prupe.2G237100.1	Pp02	25831484	25837347
AT3G13540	A03	4420173	4421701	Prupe.6G004700.1	Pp06	465388	467032
AT3G16350	A03	5547718	5549660	Prupe.3G059300.1	Pp03	4197946	4202298
AT3G23250	A03	8309209	8310826	Prupe.1G039200.1	Pp01	2785268	2787702
AT3G28470	A03	10674508	10675724	Prupe.3G274800.1	Pp03	25367522	25369548
AT3G28910	A03	10911157	10913190	Prupe.3G268000.1	Pp03	25033957	25036251
AT3G30210	A03	11838363	11840502	Prupe.3G249600.1	Pp03	23974815	23976009
AT3G46130	A03	16945364	16946461	Prupe.6G085000.1	Pp06	5730882	5732384
AT3G47600	A03	17539338	17541230	Prupe.5G193200.1	Pp05	15764216	15766597
AT3G53200	A03	19718282	19719462	Prupe.7G126800.1	Pp07	14802538	14804687
AT3G60460	A03	22342429	22343491	Prupe.2G124100.1	Pp02	18037303	18039723
AT3G61250	A03	22671002	22672738	Prupe.2G164300.1	Pp02	21408437	21411686
AT4G09460	A04	5992966	5994258	Prupe.1G551400.1	Pp01	45091867	45094222
AT4G11400	A04	6938717	6940539	Prupe.5G103500.1	Pp05	11040125	11044017
AT4G13480	A04	7836675	7837684	Prupe.1G051100.1	Pp01	3592314	3593660
AT4G18770	A04	10311030	10313104	Prupe.5G172400.1	Pp05	14691784	14693582
AT4G21440	A04	11418246	11419760	Prupe.4G035100.1	Pp04	1665597	1667406
AT4G22680	A04	11922340	11924216	Prupe.5G077500.1	Pp05	9126002	9128031
AT4G32730	A04	15790345	15795854	Prupe.1G452000.1	Pp01	38038012	38044400
AT4G37260	A04	17540490	17541799	Prupe.6G229000.1	Pp06	23259453	23260448
AT4G38620	A04	18053551	18054999	Prupe.8G164300.1	Pp08	17130914	17132558
AT4G39250	A04	18271457	18271857	Prupe.8G096300.1	Pp08	12843213	12844387
AT5G02320	A05	483123	486434	Prupe.6G255400.1	Pp06	24819480	24824789
AT5G03780	A05	999102	1001029	Prupe.3G192500.1	Pp03	20462391	20466815
AT5G04760	A05	1373530	1374787	Prupe.2G070600.1	Pp02	10688313	10690763
AT5G06100	A05	1837907	1840727	Prupe.2G050100.1	Pp02	5777118	5782601
AT5G08520	A05	2755175	2758362	Prupe.1G349700.1	Pp01	32592857	32596510
AT5G11510	A05	3679808	3684877	Prupe.1G452000.1	Pp01	38038012	38044400
AT5G13820	A05	4460894	4464666	Prupe.2G237100.1	Pp02	25831484	25837347
AT5G14340	A05	4623367	4624847	Prupe.3G299000.1	Pp03	26450861	26454916
AT5G14750	A05	4763452	4764738	Prupe.5G174200.1	Pp05	14846794	14848535
AT5G15310	A05	4974671	4976227	Prupe.3G264500.1	Pp03	24878974	24881601
AT5G35550	A05	13726743	13727860	Prupe.7G201800.1	Pp07	18799473	18800653
AT5G37260	A05	14751344	14753088	Prupe.3G014900.1	Pp03	1060480	1064656
AT5G40350	A05	16138544	16141134	Prupe.3G286800.1	Pp03	25903599	25907493
AT5G41020	A05	16425883	16427797	Prupe.6G210800.1	Pp06	21913183	21917787
AT5G47390	A05	19226790	19228858	Prupe.5G064900.1	Pp05	7908850	7911533
AT5G49330	A05	19998952	20001378	Prupe.1G125300.1	Pp01	9879635	9882041
AT5G52260	A05	21220165	21221288	Prupe.2G293700.1	Pp02	28590821	28593075
AT5G52600	A05	21343102	21343968	Prupe.7G247600.1	Pp07	21032236	21033784
AT5G52660	A05	21359059	21362160	Prupe.2G301500.1	Pp02	28936202	28939579
AT5G56110	A05	22719191	22720664	Prupe.6G032800.1	Pp06	2515622	2517117
AT5G56840	A05	22980693	22982342	Prupe.7G212300.1	Pp07	19356959	19358749
AT5G57620	A05	23334817	23336566	Prupe.1G089700.1	Pp01	6721667	6723526
AT5G58850	A05	23763945	23765441	Prupe.6G059700.1	Pp06	4150943	4153073
AT5G61620	A05	24772383	24773507	Prupe.2G271900.1	Pp02	27526399	27528776
AT5G67300	A05	26854022	26856006	Prupe.1G430000.1	Pp01	36870086	36872519
AT5G67580	A05	26955135	26957743	Prupe.6G219800.1	Pp06	22585430	22590285
S10 Table. Summary of orthologous MYB genes between peach and Arabidopsis.
reordered above data based on column F
ID in Arabidopsis	Chr.	Start	End	ID in peach	Chr.	Start	End
AT1G09710	A01	3140868	3144370	Prupe.1G532700.1	Pp01	43549766	43556638
AT1G14350	A01	4907953	4911168	Prupe.1G271100.1	Pp01	27819027	27824909
AT1G68320	A01	25603842	25605096	Prupe.1G313300.1	Pp01	30343380	30344967
AT1G70000	A01	26363093	26364759	Prupe.1G262700.1	Pp01	27125297	27127564
AT1G75250	A01	28244317	28245501	Prupe.1G378000.1	Pp01	34178731	34181182
AT2G02820	A02	804174	807208	Prupe.1G271100.1	Pp01	27819027	27824909
AT3G06490	A03	2003393	2006624	Prupe.1G111700.1	Pp01	8920296	8922733
AT3G23250	A03	8309209	8310826	Prupe.1G039200.1	Pp01	2785268	2787702
AT4G09460	A04	5992966	5994258	Prupe.1G551400.1	Pp01	45091867	45094222
AT4G13480	A04	7836675	7837684	Prupe.1G051100.1	Pp01	3592314	3593660
AT4G32730	A04	15790345	15795854	Prupe.1G452000.1	Pp01	38038012	38044400
AT5G08520	A05	2755175	2758362	Prupe.1G349700.1	Pp01	32592857	32596510
AT5G11510	A05	3679808	3684877	Prupe.1G452000.1	Pp01	38038012	38044400
AT5G49330	A05	19998952	20001378	Prupe.1G125300.1	Pp01	9879635	9882041
AT5G57620	A05	23334817	23336566	Prupe.1G089700.1	Pp01	6721667	6723526
AT5G67300	A05	26854022	26856006	Prupe.1G430000.1	Pp01	36870086	36872519
AT1G01060	A01	33379	37871	Prupe.2G200400.1	Pp02	23735468	23743585
AT1G01520	A01	190596	192139	Prupe.2G176200.1	Pp02	22156852	22161715
AT2G46410	A02	19049172	19050341	Prupe.2G185200.1	Pp02	22645284	22647140
AT3G08500	A03	2576794	2578246	Prupe.2G012800.1	Pp02	1108699	1111146
AT3G12560	A03	3981983	3985550	Prupe.2G237100.1	Pp02	25831484	25837347
AT3G60460	A03	22342429	22343491	Prupe.2G124100.1	Pp02	18037303	18039723
AT3G61250	A03	22671002	22672738	Prupe.2G164300.1	Pp02	21408437	21411686
AT5G04760	A05	1373530	1374787	Prupe.2G070600.1	Pp02	10688313	10690763
AT5G06100	A05	1837907	1840727	Prupe.2G050100.1	Pp02	5777118	5782601
AT5G13820	A05	4460894	4464666	Prupe.2G237100.1	Pp02	25831484	25837347
AT5G52260	A05	21220165	21221288	Prupe.2G293700.1	Pp02	28590821	28593075
AT5G52660	A05	21359059	21362160	Prupe.2G301500.1	Pp02	28936202	28939579
AT5G61620	A05	24772383	24773507	Prupe.2G271900.1	Pp02	27526399	27528776
AT1G17520	A01	6024636	6027385	Prupe.3G045300.1	Pp03	3259573	3264510
AT1G66230	A01	24677154	24678415	Prupe.3G017100.1	Pp03	1224856	1227278
AT1G66370	A01	24753634	24754604	Prupe.3G163100.1	Pp03	18220455	18222943
AT1G72650	A01	27349467	27353742	Prupe.3G042900.1	Pp03	3052931	3059594
AT2G32460	A02	13782208	13784471	Prupe.3G216600.1	Pp03	21880752	21884007
AT2G47190	A02	19376202	19377531	Prupe.3G006300.1	Pp03	381947	383803
AT3G16350	A03	5547718	5549660	Prupe.3G059300.1	Pp03	4197946	4202298
AT3G28470	A03	10674508	10675724	Prupe.3G274800.1	Pp03	25367522	25369548
AT3G28910	A03	10911157	10913190	Prupe.3G268000.1	Pp03	25033957	25036251
AT3G30210	A03	11838363	11840502	Prupe.3G249600.1	Pp03	23974815	23976009
AT5G03780	A05	999102	1001029	Prupe.3G192500.1	Pp03	20462391	20466815
AT5G14340	A05	4623367	4624847	Prupe.3G299000.1	Pp03	26450861	26454916
AT5G15310	A05	4974671	4976227	Prupe.3G264500.1	Pp03	24878974	24881601
AT5G37260	A05	14751344	14753088	Prupe.3G014900.1	Pp03	1060480	1064656
AT5G40350	A05	16138544	16141134	Prupe.3G286800.1	Pp03	25903599	25907493
AT4G21440	A04	11418246	11419760	Prupe.4G035100.1	Pp04	1665597	1667406
AT1G17950	A01	6177617	6179289	Prupe.5G240000.1	Pp05	18100144	18102311
AT1G18330	A01	6305966	6308013	Prupe.5G241000.1	Pp05	18156285	18162524
AT1G19000	A01	6560792	6562786	Prupe.5G182000.1	Pp05	15208927	15211253
AT1G49010	A01	18132645	18133925	Prupe.5G217700.1	Pp05	17062368	17064457
AT1G63910	A01	23719783	23721774	Prupe.5G105700.1	Pp05	11206965	11209513
AT3G47600	A03	17539338	17541230	Prupe.5G193200.1	Pp05	15764216	15766597
AT4G11400	A04	6938717	6940539	Prupe.5G103500.1	Pp05	11040125	11044017
AT4G18770	A04	10311030	10313104	Prupe.5G172400.1	Pp05	14691784	14693582
AT4G22680	A04	11922340	11924216	Prupe.5G077500.1	Pp05	9126002	9128031
AT5G14750	A05	4763452	4764738	Prupe.5G174200.1	Pp05	14846794	14848535
AT5G47390	A05	19226790	19228858	Prupe.5G064900.1	Pp05	7908850	7911533
AT1G06910	A01	2120991	2123748	Prupe.6G041700.1	Pp06	3069176	3073485
AT1G07540	A01	2318433	2321048	Prupe.6G074100.1	Pp06	5059542	5065418
AT1G09540	A01	3086159	3087912	Prupe.6G303300.1	Pp06	27479715	27481958
AT1G09770	A01	3161841	3165360	Prupe.6G349400.1	Pp06	29816687	29823089
AT1G34670	A01	12709128	12710423	Prupe.6G188300.1	Pp06	19649762	19651728
AT2G37630	A02	15781615	15783433	Prupe.6G255800.1	Pp06	24863965	24868383
AT2G38090	A02	15944711	15947085	Prupe.6G271600.1	Pp06	25735608	25738123
AT3G09230	A03	2833398	2835338	Prupe.6G267600.1	Pp06	25545760	25548576
AT3G09600	A03	2946406	2948995	Prupe.6G242700.1	Pp06	24104546	24108026
AT3G13540	A03	4420173	4421701	Prupe.6G004700.1	Pp06	465388	467032
AT3G46130	A03	16945364	16946461	Prupe.6G085000.1	Pp06	5730882	5732384
AT4G37260	A04	17540490	17541799	Prupe.6G229000.1	Pp06	23259453	23260448
AT5G02320	A05	483123	486434	Prupe.6G255400.1	Pp06	24819480	24824789
AT5G41020	A05	16425883	16427797	Prupe.6G210800.1	Pp06	21913183	21917787
AT5G56110	A05	22719191	22720664	Prupe.6G032800.1	Pp06	2515622	2517117
AT5G58850	A05	23763945	23765441	Prupe.6G059700.1	Pp06	4150943	4153073
AT5G67580	A05	26955135	26957743	Prupe.6G219800.1	Pp06	22585430	22590285
AT1G08810	A01	2819065	2820395	Prupe.7G018400.1	Pp07	2713734	2715596
AT3G53200	A03	19718282	19719462	Prupe.7G126800.1	Pp07	14802538	14804687
AT5G35550	A05	13726743	13727860	Prupe.7G201800.1	Pp07	18799473	18800653
AT5G52600	A05	21343102	21343968	Prupe.7G247600.1	Pp07	21032236	21033784
AT5G56840	A05	22980693	22982342	Prupe.7G212300.1	Pp07	19356959	19358749
AT2G21650	A02	9259583	9260656	Prupe.8G096300.1	Pp08	12843213	12844387
AT4G38620	A04	18053551	18054999	Prupe.8G164300.1	Pp08	17130914	17132558
AT4G39250	A04	18271457	18271857	Prupe.8G096300.1	Pp08	12843213	12844387
