# Supplementary material for: Genome-wide identification and classification of MYB superfamily genes in peach
Source: PLoS One. 2018 Jun 21;13(6):e0199192. doi: 10.1371/journal.pone.0199192 (PMC6013194; doi:10.1371/journal.pone.0199192)
Supplement: S11 Table — Each pair of paralogous MYB genes in Arabidopsis or peach is listed on a line in Excel and is linked by green or blue lines in Fig 6, respectively. (XLSX) [file pone.0199192.s011.xlsx]

## Sheet: S11 Table
S11 Table. Summary of paralogous MYB genes in Arabidopsis (green) or peach (blue).
	ID of paralogous MYB gene in Arabidopsis	Chr.	Start	End	ID of paralogous MYB gene in Arabidopsis	Chr.	Start	End
	AT1G01520	A01	190596	192139	AT4G01280	A04	535211	537322
	AT1G06180	A01	1889408	1891158	AT2G31180	A02	13286721	13288176
	AT1G09540	A01	3086159	3087912	AT1G57560	A01	21316828	21318064
	AT1G09710	A01	3140868	3144370	AT1G58220	A01	21558243	21562965
	AT1G14350	A01	4907953	4911168	AT2G02820	A02	804174	807208
	AT1G16490	A01	5629655	5630995	AT1G79180	A01	29786495	29787802
	AT1G17460	A01	5998814	6002716	AT1G72650	A01	27349467	27353742
	AT1G17520	A01	6024636	6027385	AT1G72740	A01	27380294	27382924
	AT1G17950	A01	6177617	6179289	AT1G73410	A01	27601632	27603317
	AT1G18330	A01	6305966	6308013	AT3G10113	A03	3118043	3119391
	AT1G18570	A01	6389411	6391267	AT1G74080	A01	27855699	27857534
	AT1G18570	A01	6389411	6391267	AT5G07690	A05	2446764	2448543
	AT1G18570	A01	6389411	6391267	AT5G60890	A05	24494691	24496351
	AT1G18710	A01	6450594	6453114	AT1G74430	A01	27975179	27977434
	AT1G19000	A01	6560792	6562786	AT1G74840	A01	28115897	28117405
	AT1G25340	A01	8885081	8886398	AT1G68320	A01	25603842	25605096
	AT1G26780	A01	9271029	9272463	AT1G69560	A01	26157755	26159094
	AT1G35515	A01	13077926	13080265	AT4G09460	A04	5992966	5994258
	AT1G56650	A01	21233595	21235137	AT1G66370	A01	24753634	24754604
	AT1G56650	A01	21233595	21235137	AT1G66380	A01	24757413	24758490
	AT1G56650	A01	21233595	21235137	AT1G66390	A01	24763957	24765541
	AT1G66370	A01	24753634	24754604	AT1G66380	A01	24757413	24758490
	AT1G66370	A01	24753634	24754604	AT1G66390	A01	24763957	24765541
	AT1G66380	A01	24757413	24758490	AT1G66390	A01	24763957	24765541
	AT1G74080	A01	27855699	27857534	AT5G60890	A05	24494691	24496351
	AT1G74080	A01	27855699	27857534	AT5G61420	A05	24689151	24691095
	AT2G16720	A02	7255529	7256580	AT4G34990	A04	16661329	16662367
	AT2G21650	A02	9259583	9260656	AT4G39250	A04	18271457	18271857
	AT2G23290	A02	9904787	9905920	AT4G37260	A04	17540490	17541799
	AT2G25230	A02	10747211	10748467	AT5G40430	A05	16176427	16177731
	AT2G26950	A02	11500721	11502136	AT2G26960	A02	11506065	11507426
	AT2G30420	A02	12960827	12962162	AT5G53200	A05	21582774	21584145
	AT2G31180	A02	13286721	13288176	AT3G23250	A03	8309209	8310826
	AT2G39880	A02	16647945	16649479	AT3G55730	A03	20681904	20684053
	AT2G47460	A02	19476337	19479478	AT3G62610	A03	23154758	23156585
	AT3G01140	A03	46396	48296	AT5G15310	A05	4974671	4976227
	AT3G02940	A03	661873	664006	AT5G16770	A05	5514884	5516936
	AT3G06490	A03	2003393	2006624	AT5G49620	A05	20137394	20139529
	AT3G09370	A03	2879366	2882267	AT5G02320	A05	483123	486434
	AT3G09600	A03	2946406	2948995	AT5G02840	A05	648704	651972
	AT3G10580	A03	3307051	3308237	AT4G09450	A04	5983277	5984531
	AT3G11280	A03	3533255	3534847	AT5G05790	A05	1740572	1742028
	AT3G11440	A03	3602093	3605104	AT5G06100	A05	1837907	1840727
	AT3G12560	A03	3981983	3985550	AT5G13820	A05	4460894	4464666
	AT3G24310	A03	8811131	8812364	AT4G13480	A04	7836675	7837684
	AT3G27810	A03	10307421	10310308	AT5G40350	A05	16138544	16141134
	AT3G27920	A03	10361945	10363506	AT5G14750	A05	4763452	4764738
	AT3G27920	A03	10361945	10363506	AT5G40330	A05	16127725	16129655
	AT3G46130	A03	16945364	16946461	AT5G59780	A05	24082197	24083431
	AT3G46590	A03	17152775	17156227	AT5G59430	A05	23967313	23970945
	AT3G47600	A03	17539338	17541230	AT5G62470	A05	25078991	25081101
	AT3G49690	A03	18427735	18429201	AT5G65790	A05	26322948	26324578
	AT3G49850	A03	18489034	18490996	AT5G67580	A05	26955135	26957743
	AT3G50060	A03	18557970	18559106	AT5G67300	A05	26854022	26856006
	AT4G12350	A04	7324912	7326636	AT4G22680	A04	11922340	11924216
	AT4G25560	A04	13052555	13053618	AT5G52260	A05	21220165	21221288
	AT4G26930	A04	13527770	13529172	AT5G55020	A05	22324599	22326248
	AT4G32730	A04	15790345	15795854	AT5G11510	A05	3679808	3684877
	AT5G07690	A05	2446764	2448543	AT5G07700	A05	2450325	2451578
	AT5G07690	A05	2446764	2448543	AT5G61420	A05	24689151	24691095
	AT5G07700	A05	2450325	2451578	AT5G60890	A05	24494691	24496351
	AT5G07700	A05	2450325	2451578	AT5G61420	A05	24689151	24691095
	AT5G10280	A05	3232569	3234210	AT5G65230	A05	26068290	26069652
	AT5G11050	A05	3502092	3503834	AT5G58850	A05	23763945	23765441
	AT5G14750	A05	4763452	4764738	AT5G40330	A05	16127725	16129655
	AT5G60890	A05	24494691	24496351	AT5G61420	A05	24689151	24691095
	ID of paralogous MYB gene in peach	Chr.	Start	End	ID of paralogous MYB gene in peach	Chr.	Start	End
	Prupe.1G007000.1	Pp01	586207	591015	Prupe.1G275900.1	Pp01	28124969	28127186
	Prupe.1G007000.1	Pp01	586207	591015	Prupe.3G027400.1	Pp03	2032296	2037105
	Prupe.1G007000.1	Pp01	586207	591015	Prupe.4G000800.1	Pp04	106823	109978
	Prupe.1G007000.1	Pp01	586207	591015	Prupe.4G128000.1	Pp04	7034179	7036620
	Prupe.1G007000.1	Pp01	586207	591015	Prupe.5G023700.1	Pp05	2655528	2658224
	Prupe.1G007000.1	Pp01	586207	591015	Prupe.7G001700.1	Pp07	231642	234446
	Prupe.1G039200.1	Pp01	2785268	2787702	Prupe.8G223900.1	Pp08	20202688	20204462
	Prupe.1G051100.1	Pp01	3592314	3593660	Prupe.1G051300.1	Pp01	3601947	3603229
	Prupe.1G126400.1	Pp01	9945779	9950086	Prupe.1G334200.1	Pp01	31601108	31606393
	Prupe.1G126400.1	Pp01	9945779	9950086	Prupe.1G391400.1	Pp01	34875038	34879545
	Prupe.1G126400.1	Pp01	9945779	9950086	Prupe.7G259300.1	Pp07	21615396	21620770
	Prupe.1G139300.1	Pp01	10900719	10911856	Prupe.6G323800.1	Pp06	28524632	28534919
	Prupe.1G275900.1	Pp01	28124969	28127186	Prupe.4G000700.1	Pp04	99486	103901
	Prupe.1G275900.1	Pp01	28124969	28127186	Prupe.5G023700.1	Pp05	2655528	2658224
	Prupe.1G275900.1	Pp01	28124969	28127186	Prupe.7G001700.1	Pp07	231642	234446
	Prupe.1G283800.1	Pp01	28570072	28571984	Prupe.5G201500.1	Pp05	16215137	16219007
	Prupe.1G306300.1	Pp01	29939830	29944129	Prupe.7G138100.1	Pp07	15453688	15456162
	Prupe.1G306300.1	Pp01	29939830	29944129	Prupe.7G235900.1	Pp07	20500379	20503455
	Prupe.1G306300.1	Pp01	29939830	29944129	Prupe.8G116200.1	Pp08	14336424	14339740
	Prupe.1G313300.1	Pp01	30343380	30344967	Prupe.5G222400.1	Pp05	17279004	17280722
	Prupe.1G323400.1	Pp01	30884180	30886207	Prupe.3G158700.1	Pp03	17727041	17728722
	Prupe.1G323400.1	Pp01	30884180	30886207	Prupe.5G230700.1	Pp05	17611627	17614269
	Prupe.1G323400.1	Pp01	30884180	30886207	Prupe.5G230800.1	Pp05	17616595	17618165
	Prupe.1G387800.1	Pp01	34688320	34691858	Prupe.5G028400.1	Pp05	3317720	3322970
	Prupe.1G391400.1	Pp01	34875038	34879545	Prupe.7G259300.1	Pp07	21615396	21620770
	Prupe.1G404700.1	Pp01	35615203	35616518	Prupe.3G042100.1	Pp03	2999700	3001163
	Prupe.1G404700.1	Pp01	35615203	35616518	Prupe.5G065500.1	Pp05	7963398	7964781
	Prupe.1G405100.1	Pp01	35628282	35629902	Prupe.1G405200.1	Pp01	35635408	35636985
	Prupe.1G405100.1	Pp01	35628282	35629902	Prupe.1G405300.1	Pp01	35640810	35642163
	Prupe.1G405100.1	Pp01	35628282	35629902	Prupe.3G042300.1	Pp03	3011045	3012596
	Prupe.1G405100.1	Pp01	35628282	35629902	Prupe.5G065500.1	Pp05	7963398	7964781
	Prupe.1G405100.1	Pp01	35628282	35629902	Prupe.7G201600.1	Pp07	18780339	18781959
	Prupe.1G405100.1	Pp01	35628282	35629902	Prupe.7G201700.1	Pp07	18787963	18789441
	Prupe.1G405200.1	Pp01	35635408	35636985	Prupe.1G405400.1	Pp01	35645763	35647480
	Prupe.1G405200.1	Pp01	35635408	35636985	Prupe.3G042300.1	Pp03	3011045	3012596
	Prupe.1G405200.1	Pp01	35635408	35636985	Prupe.5G126600.1	Pp05	12387311	12388691
	Prupe.1G405200.1	Pp01	35635408	35636985	Prupe.7G201600.1	Pp07	18780339	18781959
	Prupe.1G405200.1	Pp01	35635408	35636985	Prupe.7G201700.1	Pp07	18787963	18789441
	Prupe.1G405200.1	Pp01	35635408	35636985	Prupe.7G201800.1	Pp07	18799473	18800653
	Prupe.1G405300.1	Pp01	35640810	35642163	Prupe.3G042300.1	Pp03	3011045	3012596
	Prupe.1G405300.1	Pp01	35640810	35642163	Prupe.7G201700.1	Pp07	18787963	18789441
	Prupe.1G405400.1	Pp01	35645763	35647480	Prupe.3G042300.1	Pp03	3011045	3012596
	Prupe.1G405400.1	Pp01	35645763	35647480	Prupe.5G126600.1	Pp05	12387311	12388691
	Prupe.1G405400.1	Pp01	35645763	35647480	Prupe.7G201600.1	Pp07	18780339	18781959
	Prupe.1G405400.1	Pp01	35645763	35647480	Prupe.7G201700.1	Pp07	18787963	18789441
	Prupe.1G405400.1	Pp01	35645763	35647480	Prupe.7G201800.1	Pp07	18799473	18800653
	Prupe.1G416400.1	Pp01	36150354	36152252	Prupe.7G216000.1	Pp07	19533784	19535476
	Prupe.1G417400.1	Pp01	36213747	36215842	Prupe.6G214300.1	Pp06	22221609	22223785
	Prupe.1G430000.1	Pp01	36870086	36872519	Prupe.6G229000.1	Pp06	23259453	23260448
	Prupe.1G430000.1	Pp01	36870086	36872519	Prupe.8G134900.1	Pp08	15559337	15560657
	Prupe.1G492600.1	Pp01	40950859	40957521	Prupe.4G022300.1	Pp04	1059968	1061910
	Prupe.1G492600.1	Pp01	40950859	40957521	Prupe.5G005400.1	Pp05	630597	634002
	Prupe.1G492600.1	Pp01	40950859	40957521	Prupe.5G147600.1	Pp05	13533112	13536431
	Prupe.1G492600.1	Pp01	40950859	40957521	Prupe.8G098500.1	Pp08	13014897	13020530
	Prupe.1G517400.1	Pp01	42530818	42532736	Prupe.6G188300.1	Pp06	19649762	19651728
	Prupe.1G532600.1	Pp01	43540489	43547299	Prupe.1G532700.1	Pp01	43549766	43556638
	Prupe.2G012800.1	Pp02	1108699	1111146	Prupe.4G247800.1	Pp04	16495968	16498953
	Prupe.2G086500.1	Pp02	13708491	13711214	Prupe.5G137600.1	Pp05	12968715	12973735
	Prupe.2G086500.1	Pp02	13708491	13711214	Prupe.6G162600.1	Pp06	15425129	15427557
	Prupe.2G086500.1	Pp02	13708491	13711214	Prupe.6G341000.1	Pp06	29456869	29459969
	Prupe.2G086500.1	Pp02	13708491	13711214	Prupe.8G028700.1	Pp08	2596373	2599746
	Prupe.2G086500.1	Pp02	13708491	13711214	Prupe.8G028800.1	Pp08	2613603	2616784
	Prupe.2G124100.1	Pp02	18037303	18039723	Prupe.2G273900.1	Pp02	27651295	27652491
	Prupe.2G154100.1	Pp02	20815857	20818281	Prupe.3G116700.1	Pp03	9937764	9940792
	Prupe.2G192100.1	Pp02	23130101	23131624	Prupe.5G126600.1	Pp05	12387311	12388691
	Prupe.2G237100.1	Pp02	25831484	25837347	Prupe.6G074100.1	Pp06	5059542	5065418
	Prupe.2G245900.1	Pp02	26286623	26289042	Prupe.6G061100.1	Pp06	4225420	4227850
	Prupe.3G014900.1	Pp03	1060480	1064656	Prupe.5G241000.1	Pp05	18156285	18162524
	Prupe.3G027400.1	Pp03	2032296	2037105	Prupe.5G023700.1	Pp05	2655528	2658224
	Prupe.3G027400.1	Pp03	2032296	2037105	Prupe.7G023300.1	Pp07	3653382	3661538
	Prupe.3G042100.1	Pp03	2999700	3001163	Prupe.5G065500.1	Pp05	7963398	7964781
	Prupe.3G042300.1	Pp03	3011045	3012596	Prupe.7G201600.1	Pp07	18780339	18781959
	Prupe.3G042300.1	Pp03	3011045	3012596	Prupe.7G201700.1	Pp07	18787963	18789441
	Prupe.3G042300.1	Pp03	3011045	3012596	Prupe.7G201800.1	Pp07	18799473	18800653
	Prupe.3G085700.1	Pp03	6310415	6312570	Prupe.3G085900.1	Pp03	6349901	6352091
	Prupe.3G085700.1	Pp03	6310415	6312570	Prupe.5G196100.1	Pp05	15892316	15894063
	Prupe.3G085900.1	Pp03	6349901	6352091	Prupe.5G196100.1	Pp05	15892316	15894063
	Prupe.3G116700.1	Pp03	9937764	9940792	Prupe.4G062400.1	Pp04	2989763	2993284
	Prupe.3G116700.1	Pp03	9937764	9940792	Prupe.7G138100.1	Pp07	15453688	15456162
	Prupe.3G158700.1	Pp03	17727041	17728722	Prupe.5G230700.1	Pp05	17611627	17614269
	Prupe.3G158700.1	Pp03	17727041	17728722	Prupe.5G230800.1	Pp05	17616595	17618165
	Prupe.3G163000.1	Pp03	18183274	18185592	Prupe.3G163100.1	Pp03	18220455	18222943
	Prupe.3G163000.1	Pp03	18183274	18185592	Prupe.3G163300.1	Pp03	18253815	18256025
	Prupe.3G163000.1	Pp03	18183274	18185592	Prupe.6G175900.1	Pp06	18013547	18016450
	Prupe.3G163000.1	Pp03	18183274	18185592	Prupe.6G176300.1	Pp06	18075101	18077102
	Prupe.3G163100.1	Pp03	18220455	18222943	Prupe.3G163300.1	Pp03	18253815	18256025
	Prupe.3G163100.1	Pp03	18220455	18222943	Prupe.6G175900.1	Pp06	18013547	18016450
	Prupe.3G163100.1	Pp03	18220455	18222943	Prupe.6G176300.1	Pp06	18075101	18077102
	Prupe.3G163300.1	Pp03	18253815	18256025	Prupe.6G175900.1	Pp06	18013547	18016450
	Prupe.3G163300.1	Pp03	18253815	18256025	Prupe.6G176300.1	Pp06	18075101	18077102
	Prupe.3G163500.1	Pp03	18288828	18295555	Prupe.5G028400.1	Pp05	3317720	3322970
	Prupe.3G163500.1	Pp03	18288828	18295555	Prupe.5G238100.1	Pp05	17991426	17996247
	Prupe.3G198800.1	Pp03	20834624	20839118	Prupe.4G006600.1	Pp04	354578	360618
	Prupe.3G248500.1	Pp03	23902168	23903311	Prupe.7G138100.1	Pp07	15453688	15456162
	Prupe.3G268000.1	Pp03	25033957	25036251	Prupe.5G193200.1	Pp05	15764216	15766597
	Prupe.3G274800.1	Pp03	25367522	25369548	Prupe.5G183500.1	Pp05	15269163	15272490
	Prupe.4G000700.1	Pp04	99486	103901	Prupe.5G023700.1	Pp05	2655528	2658224
	Prupe.4G000700.1	Pp04	99486	103901	Prupe.5G028400.1	Pp05	3317720	3322970
	Prupe.4G000700.1	Pp04	99486	103901	Prupe.6G278300.1	Pp06	26103449	26105093
	Prupe.4G000700.1	Pp04	99486	103901	Prupe.6G351000.1	Pp06	29921193	29925235
	Prupe.4G000700.1	Pp04	99486	103901	Prupe.7G023300.1	Pp07	3653382	3661538
	Prupe.4G000800.1	Pp04	106823	109978	Prupe.4G128000.1	Pp04	7034179	7036620
	Prupe.4G000800.1	Pp04	106823	109978	Prupe.5G023700.1	Pp05	2655528	2658224
	Prupe.4G000800.1	Pp04	106823	109978	Prupe.6G351000.1	Pp06	29921193	29925235
	Prupe.4G000800.1	Pp04	106823	109978	Prupe.7G001700.1	Pp07	231642	234446
	Prupe.4G000800.1	Pp04	106823	109978	Prupe.7G075300.1	Pp07	11230377	11233056
	Prupe.4G022300.1	Pp04	1059968	1061910	Prupe.5G005400.1	Pp05	630597	634002
	Prupe.4G022300.1	Pp04	1059968	1061910	Prupe.5G147600.1	Pp05	13533112	13536431
	Prupe.4G119700.1	Pp04	6476925	6478490	Prupe.4G126900.1	Pp04	6968789	6970356
	Prupe.4G128000.1	Pp04	7034179	7036620	Prupe.5G023700.1	Pp05	2655528	2658224
	Prupe.4G204800.1	Pp04	12756672	12757892	Prupe.7G201700.1	Pp07	18787963	18789441
	Prupe.4G204800.1	Pp04	12756672	12757892	Prupe.7G201800.1	Pp07	18799473	18800653
	Prupe.4G215500.1	Pp04	13464906	13468287	Prupe.4G215600.1	Pp04	13487218	13489649
	Prupe.5G005400.1	Pp05	630597	634002	Prupe.5G147600.1	Pp05	13533112	13536431
	Prupe.5G023700.1	Pp05	2655528	2658224	Prupe.6G351000.1	Pp06	29921193	29925235
	Prupe.5G023700.1	Pp05	2655528	2658224	Prupe.7G001700.1	Pp07	231642	234446
	Prupe.5G023700.1	Pp05	2655528	2658224	Prupe.7G023300.1	Pp07	3653382	3661538
	Prupe.5G023700.1	Pp05	2655528	2658224	Prupe.7G075300.1	Pp07	11230377	11233056
	Prupe.5G023700.1	Pp05	2655528	2658224	Prupe.8G216800.1	Pp08	19838553	19843705
	Prupe.5G047100.1	Pp05	5018266	5021265	Prupe.8G189400.1	Pp08	18497470	18500635
	Prupe.5G126600.1	Pp05	12387311	12388691	Prupe.7G201600.1	Pp07	18780339	18781959
	Prupe.5G126600.1	Pp05	12387311	12388691	Prupe.7G201800.1	Pp07	18799473	18800653
	Prupe.5G137600.1	Pp05	12968715	12973735	Prupe.6G162600.1	Pp06	15425129	15427557
	Prupe.5G137600.1	Pp05	12968715	12973735	Prupe.8G028800.1	Pp08	2613603	2616784
	Prupe.5G147600.1	Pp05	13533112	13536431	Prupe.8G098500.1	Pp08	13014897	13020530
	Prupe.5G230700.1	Pp05	17611627	17614269	Prupe.5G230800.1	Pp05	17616595	17618165
	Prupe.6G061100.1	Pp06	4225420	4227850	Prupe.6G271600.1	Pp06	25735608	25738123
	Prupe.6G074100.1	Pp06	5059542	5065418	Prupe.6G256900.1	Pp06	24956645	24962642
	Prupe.6G109200.1	Pp06	7827814	7829943	Prupe.7G128800.1	Pp07	14904293	14907624
	Prupe.6G162600.1	Pp06	15425129	15427557	Prupe.6G341000.1	Pp06	29456869	29459969
	Prupe.6G162600.1	Pp06	15425129	15427557	Prupe.8G028800.1	Pp08	2613603	2616784
	Prupe.6G175900.1	Pp06	18013547	18016450	Prupe.6G176300.1	Pp06	18075101	18077102
	Prupe.6G278300.1	Pp06	26103449	26105093	Prupe.6G351000.1	Pp06	29921193	29925235
	Prupe.6G278300.1	Pp06	26103449	26105093	Prupe.7G075300.1	Pp07	11230377	11233056
	Prupe.6G278300.1	Pp06	26103449	26105093	Prupe.8G216800.1	Pp08	19838553	19843705
	Prupe.6G351000.1	Pp06	29921193	29925235	Prupe.8G216800.1	Pp08	19838553	19843705
	Prupe.7G001700.1	Pp07	231642	234446	Prupe.7G023300.1	Pp07	3653382	3661538
	Prupe.7G138100.1	Pp07	15453688	15456162	Prupe.7G235900.1	Pp07	20500379	20503455
	Prupe.7G138100.1	Pp07	15453688	15456162	Prupe.8G116200.1	Pp08	14336424	14339740
	Prupe.7G201600.1	Pp07	18780339	18781959	Prupe.7G201700.1	Pp07	18787963	18789441
	Prupe.7G201600.1	Pp07	18780339	18781959	Prupe.7G201800.1	Pp07	18799473	18800653
	Prupe.7G201700.1	Pp07	18787963	18789441	Prupe.7G201800.1	Pp07	18799473	18800653
	Prupe.7G201700.1	Pp07	18787963	18789441	Prupe.7G201900.1	Pp07	18807885	18810090
	Prupe.7G201800.1	Pp07	18799473	18800653	Prupe.7G201900.1	Pp07	18807885	18810090
	Prupe.7G235900.1	Pp07	20500379	20503455	Prupe.8G116200.1	Pp08	14336424	14339740
	Prupe.8G028700.1	Pp08	2596373	2599746	Prupe.8G028800.1	Pp08	2613603	2616784
