# Supplementary material for: Genome-wide identification and classification of MYB superfamily genes in peach
Source: PLoS One. 2018 Jun 21;13(6):e0199192. doi: 10.1371/journal.pone.0199192 (PMC6013194; doi:10.1371/journal.pone.0199192)
Supplement: S12 Table — (XLSX) [file pone.0199192.s012.xlsx]

## Sheet: S12 Table
ID for v1.0	ID for v2.0	Molecular weight	Theoretical pI	Total number of atoms	Instability index	Aliphatic index	Grand average of hydropathicity (GRAVY)
ppa000733m	Prupe.5G230100.1	120529	8.55	16783	56.25	66.42	-0.862
ppa003208m	Prupe.6G255400.1	64823.3	7.13	8973	58.42	61.21	-0.716
ppa022218m	Prupe.2G158300.1	57995.3	9.19	8037	61.56	63.21	-0.735
ppa000676m	Prupe.1G452000.1	114032	5.31	15689	56.62	62.95	-0.652
ppa021723m	Prupe.5G093400.1	47877	9.04	6656	60.95	69.86	-0.61
ppa008450m	Prupe.6G229000.1	35761.4	8.81	4982	66.43	73.32	-0.483
ppa017892m	Prupe.2G252700.1	26470.7	6.1	3682	57.38	76.32	-0.644
ppa023154m	Prupe.8G134900.1	33015.7	6.56	4571	48.24	66.26	-0.69
ppa026791m	Prupe.5G172400.1	52223.9	5.68	7149	36.85	57.1	-0.868
ppa008979m	Prupe.1G430000.1	33809	8.65	4699	55.01	69.42	-0.523
ppa026006m	Prupe.1G517400.1	39104.5	5.45	5370	56.3	68.97	-0.664
ppa017039m	Prupe.2G327700.1	47959.2	6.4	6611	48.83	72.48	-0.605
ppa019923m	Prupe.6G188300.1	38129.7	5.8	5264	51.26	70.87	-0.608
ppa023143m	Prupe.5G196100.1	36829.3	6.89	5100	45.12	75.18	-0.563
ppa021577m	Prupe.4G192000.1	38773.7	8.9	5394	55.77	77.45	-0.576
ppa026916m	Prupe.1G404700.1	23673.8	9.21	3299	59.49	70.05	-0.901
ppa024533m	Prupe.3G042100.1	25545.9	8.95	3575	57.79	74.28	-0.857
ppa008906m	Prupe.1G551400.1	35602.9	8.87	4926	66	66.63	-0.823
ppa007438m	Prupe.4G035100.1	42221.6	5.9	5791	51.17	64.67	-0.846
ppa011751m	Prupe.3G286800.1	22461.3	7.06	3120	49.33	75.45	-0.717
ppa008877m	Prupe.5G222400.1	35547	6.24	4910	73.67	71.96	-0.564
ppa016135m	Prupe.5G065500.1	23312	6.46	3234	57.36	66.35	-1.022
ppa016398m	Prupe.8G016100.1	41166.5	9.31	5627	57.41	49.75	-0.924
ppa010277m	Prupe.8G164300.1	28321.2	8.84	3962	48.57	77.42	-0.598
ppa021779m	Prupe.5G240000.1	30045.6	7.74	4153	71.94	64.44	-0.835
ppa006769m	Prupe.3G264500.1	43227.8	6.13	5948	54.96	66.52	-0.702
ppa010908m	Prupe.5G174200.1	26356.7	8.92	3627	56	60.78	-0.831
ppa006851m	Prupe.6G267600.1	43604.4	5.17	5980	40.37	62.92	-0.628
ppa011954m	Prupe.5G230800.1	21513.3	9.11	3000	33.9	74.95	-0.842
ppa019280m	Prupe.5G031700.1	36532.9	6.36	5019	50.55	65.31	-0.722
ppa016708m	Prupe.3G228500.1	41570.6	5.22	5741	51.76	77.45	-0.583
ppa019522m	Prupe.5G230700.1	25362	9.28	3564	56.27	79.69	-0.758
ppa014884m	Prupe.1G253400.1	25132.2	6	3490	49.39	74.45	-0.787
ppa003628m	Prupe.2G050100.1	60790.5	5.07	8365	49.64	65.52	-0.578
ppa020190m	Prupe.1G039200.1	29661.1	5.09	4090	51.01	62.5	-0.694
ppa010735m	Prupe.1G441700.1	26357.3	9.4	3641	47.88	65.13	-0.681
ppa009143m	Prupe.1G313300.1	34307.4	5.91	4720	67.86	67.21	-0.598
ppa016385m	Prupe.3G249600.1	31377.2	8.15	4322	51.66	63.43	-0.827
ppa023812m	Prupe.1G405300.1	28137.3	5.53	3873	57.41	63.24	-0.87
ppa017942m	Prupe.1G051100.1	31350.1	8.78	4335	65.26	66.36	-0.901
ppa015954m	Prupe.6G085000.1	29848.5	6.47	4116	69.3	58.31	-0.86
ppa026618m	Prupe.4G119700.1	38605.2	6.2	5301	48.45	64.63	-0.687
ppa006434m	Prupe.7G016700.1	45258.2	8.72	6235	43.42	57.55	-0.759
ppa018430m	Prupe.5G126600.1	32218.1	5.62	4448	47.24	69.16	-0.733
ppa021921m	Prupe.8G223900.1	28955.1	5.05	3955	48.98	57.52	-0.77
ppa019529m	Prupe.5G105700.1	39247.9	5.73	5376	62.69	65.82	-0.629
ppa019380m	Prupe.4G204800.1	25696.9	8.6	3588	50.25	78.75	-0.855
ppa019507m		47943.1	9.08	6603	56.69	58.29	-0.909
ppa019729m	Prupe.2G293700.1	33531.4	7.3	4609	56.13	60.77	-0.803
ppa010846m	Prupe.1G323400.1	26383.9	8.98	3670	50.58	73.73	-0.85
ppa023768m	Prupe.1G405200.1	32271.2	8.84	4475	42.21	64.17	-0.927
ppa015032m	Prupe.3G046900.1	40595.6	6.2	5618	62.76	78.58	-0.421
ppa025672m	Prupe.1G111700.1	38329.1	5.89	5224	47.78	62.62	-0.74
ppa008366m	Prupe.3G268000.1	37361.6	6.51	5161	47.78	61.55	-0.74
ppa007562m	Prupe.5G193200.1	40656.1	6.43	5597	46.74	63.75	-0.831
ppa018123m	Prupe.6G059700.1	52487.7	7.06	7200	51.8	60.02	-0.838
ppa016532m	Prupe.7G247600.1	33060.9	8.1	4550	66.67	61.37	-0.776
ppa022465m	Prupe.4G215500.1	57824.2	7.32	8004	64.71	65.55	-0.609
ppa015883m	Prupe.1G405100.1	31724.6	5.55	4401	44.94	73.12	-0.697
ppa025260m	Prupe.1G276300.1	52900.3	6.23	7194	58.54	53.05	-0.754
ppa009439m	Prupe.2G192100.1	33177.4	9.34	4639	40.17	70.41	-0.939
ppa024074m	Prupe.7G201700.1	33519.1	5.18	4605	47.25	68.12	-0.882
ppa010716m	Prupe.3G158700.1	26775.5	9.28	3751	49.83	77.14	-0.7
ppa017235m	Prupe.3G085700.1	35959.5	8.74	4981	42.46	70.19	-0.609
ppa025095m	Prupe.3G227900.1	28781.7	5.31	3947	70.21	56.68	-0.828
ppa016196m	Prupe.5G105800.1	36923.6	8	5082	67.75	63.83	-0.67
ppa015973m	Prupe.3G006300.1	34135.5	4.98	4672	65.48	66.74	-0.824
ppa021568m	Prupe.5G077500.1	32586.4	5.37	4476	45.52	73.71	-0.695
ppa026553m	Prupe.3G227800.1	31707	5.1	4339	59.22	62.9	-0.747
ppa023776m	Prupe.7G018400.1	41363.5	6.84	5750	52.24	74.64	-0.82
ppa020394m	Prupe.3G085900.1	36390	8.83	5033	45.02	67.32	-0.611
ppa019718m	Prupe.6G303300.1	51428.7	7.63	7059	55.96	58.48	-0.776
ppa021719m	Prupe.6G032800.1	36029.4	6.56	4974	39.77	63.08	-0.727
ppa007594m	Prupe.1G125300.1	41774.4	5.55	5768	48.6	71.96	-0.673
ppa024234m	Prupe.1G051300.1	29674.3	8.99	4095	55.02	62.6	-0.955
ppa009566m	Prupe.4G247800.1	37431.5	5.05	5118	57.39	66.39	-0.662
ppa010069m	Prupe.6G355700.1	30215.8	5.53	4145	50.8	64.75	-0.883
ppa016923m	Prupe.2G012800.1	37764.5	6.08	5166	54.62	61.28	-0.651
ppa006730m	Prupe.6G004700.1	42233.5	6.76	5813	48.1	67.93	-0.609
ppa026640m	Prupe.3G163100.1	27939.4	7.62	3876	51.28	66.86	-0.882
ppa015976m	Prupe.3G274800.1	40669.4	5.94	5613	50.97	71.29	-0.465
ppa019943m	Prupe.4G215600.1	59949.6	6.68	8262	59.39	61.89	-0.63
ppa011549m	Prupe.2G280100.1	27456	5.32	3802	49.88	74.12	-0.649
ppa018561m	Prupe.5G167100.1	44465.4	5.91	6101	50.89	63.24	-0.663
ppa009966m	Prupe.3G017100.1	30345.9	4.95	4184	63.13	73.37	-0.694
ppa017136m	Prupe.7G201600.1	36200.5	6.39	4993	52.2	69.75	-0.787
ppa026315m	Prupe.4G136300.1	41291.6	4.83	5666	56.76	61.31	-0.821
ppa017451m	Prupe.3G216600.1	56892	5.64	7760	57.86	60.61	-0.748
ppa026975m	Prupe.7G216000.1	29077.5	8.4	4017	52.92	61.83	-0.598
ppa023789m	Prupe.7G201800.1	29267.7	5.54	4040	47.72	73.52	-0.775
ppa008732m	Prupe.7G128800.1	36200.5	8.62	4987	57.33	64.49	-0.71
ppa024417m	Prupe.1G417400.1	44028.4	6.53	6072	56.65	70.46	-0.665
ppa007268m	Prupe.2G164300.1	41931.7	5.1	5759	51.18	65.33	-0.706
ppa022205m	Prupe.1G405400.1	32394.2	8.05	4507	53.81	69.56	-0.777
ppa015081m	Prupe.4G034000.1	28346.7	5.85	3929	57.32	64.84	-0.766
ppa010252m	Prupe.3G042300.1	32827.9	6.25	4565	35.39	71.8	-0.769
ppa023431m	Prupe.1G089700.1	43986.8	6.01	6043	60.69	66.96	-0.806
ppa020385m	Prupe.3G163300.1	28211.4	5.83	3903	48.04	62.08	-0.874
ppa019554m	Prupe.1G416400.1	31891.6	7.46	4388	42.43	59.83	-0.543
ppa022431m	Prupe.6G214300.1	42076.8	6.83	5803	51.53	66.55	-0.651
ppa004560m	Prupe.8G270000.1	59203.8	4.99	8057	50.53	63.82	-0.82
ppa007823m	Prupe.6G109200.1	41292.9	7.59	5633	48.37	54.89	-0.849
ppa026877m	Prupe.3G299000.1	39310.3	8.95	5469	51.29	71.8	-0.747
ppa016711m	Prupe.3G163000.1	26851.3	8.97	3738	42.66	67.44	-0.951
ppa017536m	Prupe.1G271100.1	54506.8	6.12	7582	60.4	67.23	-0.817
ppa022859m	Prupe.4G126900.1	37653.3	7.19	5209	60.25	66.69	-0.688
ppa016603m	Prupe.2G273900.1	34347.9	5.6	4793	61.38	71.09	-0.665
ppa024805m	Prupe.7G126800.1	27788	5.56	3794	52.73	60.76	-0.946
ppa017571m	Prupe.5G183500.1	40488.9	5.86	5620	57.47	71.36	-0.522
ppa018744m	Prupe.6G175900.1	28383.2	7.62	3957	59.02	76.27	-0.761
ppa020326m	Prupe.2G124100.1	35117.8	5.4	4919	63.56	75.93	-0.665
ppa025811m	Prupe.7G201900.1	30063.7	7.01	4165	50.07	70.08	-0.839
ppa007753m	Prupe.6G255800.1	41053.8	9.34	5779	62.41	73.46	-0.885
ppa021145m	Prupe.6G270000.1	10646.5	9.54	1512	50.75	86.96	-0.621
ppa024617m	Prupe.6G176300.1	28047.7	9.35	3920	46.1	72.63	-0.777
ppa009103m	Prupe.6G271600.1	34662.5	8.43	4786	48.37	54.77	-0.894
ppa000753m	Prupe.6G349400.1	113218	5.13	15828	50.5	71.07	-0.866
ppa010926m	Prupe.2G070600.1	25972.1	5.99	3612	55.27	64.39	-0.722
ppa009396m	Prupe.1G349700.1	31476.9	6.6	4344	53.04	60.41	-0.668
ppa009092m	Prupe.5G217700.1	33144.8	6.74	4551	51.29	57.62	-0.651
ppa009856m		30918.6	8.83	4285	70.47	69.45	-0.778
ppa009072m	Prupe.6G061100.1	34720	9.4	4800	52.78	55.64	-0.809
ppa018139m	Prupe.2G245900.1	32904.7	6.47	4553	59.83	58.59	-0.836
ppa022161m	Prupe.7G186200.1	20908.1	9.72	2958	43.1	75.99	-0.623
ppa000126m	Prupe.2G215600.1	187412	6.19	25864	47.99	62.41	-0.667
ppa021680m		10803.4	9.63	1519	61.41	85.21	-0.334
ppa002636m	Prupe.8G189400.1	74371	8.55	10484	57.27	69.65	-0.927
ppa006715m	Prupe.5G241000.1	49730.4	7.24	6894	57.68	60.59	-0.775
ppa005083m	Prupe.3G014900.1	54164.2	5.72	7517	50.54	62.3	-0.694
ppa001765m	Prupe.2G200400.1	83697.6	5.8	11556	53.82	60.42	-0.762
ppa004107m	Prupe.2G200300.1	55956.3	8.48	7787	47.12	65.01	-0.788
ppa004396m	Prupe.3G198800.1	63325.7	6.63	8841	48.95	72.06	-0.691
ppa016461m	Prupe.1G413400.1	26081.9	10.08	3674	66.32	77.02	-0.379
ppa003649m	Prupe.4G006600.1	62713.4	6.24	8700	51.77	65.64	-0.791
ppa011002m	Prupe.6G242700.1	32525.7	8.78	4569	40.28	74.66	-0.531
ppa010092m	Prupe.2G271900.1	38643.7	9.58	5351	62.96	57.79	-0.713
ppa009283m	Prupe.5G182000.1	32493.2	7.2	4498	52.72	68.05	-0.599
ppa000770m	Prupe.8G098500.1	109247	4.67	15124	54.99	65.89	-0.706
ppa008074m		37933.6	7.68	5291	42.42	68.82	-0.507
ppa008029m	Prupe.2G176200.1	38075.7	7.68	5311	42.23	68.99	-0.494
ppa008539m	Prupe.1G262700.1	35381.5	9.77	4917	65.29	65.96	-0.64
ppa007697m	Prupe.3G059300.1	38683.5	8.47	5358	65.59	59.41	-0.667
ppa023366m	Prupe.7G075800.1	78308.6	8.17	10890	66.11	55.08	-1.135
ppa008425m	Prupe.7G212300.1	36175.7	9.45	5023	50.81	70.51	-0.555
ppa001566m	Prupe.1G492600.1	86890.8	5.64	11984	49.85	70.94	-0.509
ppa015076m	Prupe.7G001700.1	48493.4	7.34	6718	49.39	69.7	-0.781
ppa008493m	Prupe.5G064900.1	35489.3	6.92	4878	61.34	55.74	-0.716
ppa1027184m		72313	9.12	10149	45.78	66.49	-1.086
ppa021179m	Prupe.6G282300.1	38236.2	6.87	5285	55.85	66.17	-0.973
ppa012110m		21115.9	4.28	2861	55.11	59.62	-1.012
ppa007888m		38894.4	5.94	5331	50.12	49.8	-1.099
ppa009121m	Prupe.4G000700.1	33868.1	6.14	4737	55.63	74.9	-0.716
ppa008749m	Prupe.2G301500.1	34779.3	8.79	4877	42.3	71.03	-0.519
ppa023926m		8630.27	4.34	1173	75.25	57.89	-0.926
ppa009898m	Prupe.5G023700.1	31343	7.71	4344	30.27	63.53	-0.923
ppa017500m	Prupe.3G116700.1	25920.9	6.45	3591	61.71	72.48	-0.756
ppa004959m		53100.5	5.41	7400	67.21	73.11	-0.602
ppa004886m	Prupe.8G216800.1	55349	5.43	7716	66.02	71.75	-0.643
ppa005159m	Prupe.3G027400.1	51971.8	5.73	7216	78.45	67.32	-0.727
ppa025397m	Prupe.2G253700.1	40308.5	6.5	5559	50.06	63.97	-0.928
ppa023008m	Prupe.6G278300.1	30284.6	8.75	4266	54.45	83.77	-0.534
ppa016498m	Prupe.3G045300.1	33693.1	9.49	4732	48	71.33	-0.644
ppa003728m	Prupe.6G210800.1	78073.5	9.02	10952	39.89	64.87	-1.034
ppa004161m	Prupe.5G045000.1	60555.3	6.16	8416	52.84	71.31	-0.628
ppa007491m	Prupe.1G007000.1	33631.2	5.93	4690	50.73	81.03	-0.352
ppa007796m	Prupe.7G205700.1	31844.7	8.41	4455	59.95	65.61	-0.651
ppa026784m		60261.7	5.24	8351	55.76	76.15	-0.607
ppa015662m		14964.2	10.22	2102	61.42	76.17	-0.558
ppa014728m	Prupe.3G219200.1	8530.15	4.45	1158	62.86	59.32	-0.974
ppa019533m	Prupe.7G156100.1	9221.21	9.05	1280	58.48	59.01	-1.04
ppa011492m		23342.8	9.43	3298	45.08	80.19	-0.419
ppa005708m	Prupe.6G351000.1	51415.8	5.16	7118	60.2	61.92	-0.929
ppa003602m	Prupe.5G147600.1	62447.3	5.28	8728	39.68	81.62	-0.485
ppa008837m	Prupe.6G071400.1	34378	5.49	4702	45.08	58.74	-0.661
ppa000476m	Prupe.1G139300.1	130308	9.05	18187	45.72	68.09	-0.745
ppa014599m	Prupe.3G127700.1	59173.7	6.06	8132	63.12	59.35	-0.797
ppa006812m	Prupe.8G116200.1	44024.3	7.59	6114	58.41	62.39	-0.827
ppa014847m	Prupe.4G062400.1	48400.9	8.38	6689	60.59	58.85	-1.06
ppa007222m	Prupe.1G306300.1	42452	7.77	5880	60.51	56.03	-0.966
ppa008663m	Prupe.5G047100.1	36056.1	6.13	5119	58.65	81.76	-0.49
ppa026577m	Prupe.7G027500.1	34711.7	6.43	4795	69.5	60.8	-0.667
ppa023474m	Prupe.6G041700.1	91942.3	4.78	12797	40.21	78.38	-0.594
ppa016067m	Prupe.7G075300.1	48693.2	6.57	6748	74.06	67.11	-0.791
ppa024794m	Prupe.2G307600.1	13055.8	7.71	1802	50.64	58.32	-1.072
ppa007417m	Prupe.4G128000.1	41008.3	8.55	5690	53.63	65.49	-0.787
ppa023518m		7776.11	10.41	1117	47.28	82.84	-0.74
ppa002408m	Prupe.1G126400.1	73881.9	5.97	10255	45.82	76.42	-0.49
ppa018934m	Prupe.7G259300.1	76316.6	5.52	10604	50.05	77.84	-0.513
ppa002943m	Prupe.1G532700.1	65837	5.61	9140	44.18	71.79	-0.593
ppa009512m	Prupe.7G023300.1	31486.3	8.28	4399	51.8	65.12	-0.828
ppa006472m	Prupe.5G028400.1	46072	7.39	6360	70.37	63.27	-0.822
ppa021685m	Prupe.1G387800.1	35570.6	8.6	4904	43.1	63.72	-0.709
ppa006561m	Prupe.1G275900.1	38907.9	7.21	5436	43.75	75.46	-0.795
ppa009220m	Prupe.6G219800.1	32815.8	9.61	4677	41.91	89.73	-0.432
ppa016187m	Prupe.5G238100.1	49184.2	6.65	6691	53.11	57.74	-0.822
ppa021540m	Prupe.1G340500.1	33632.3	8.86	4632	58.06	61.56	-0.796
ppa006879m	Prupe.7G138100.1	43845.1	6.07	6094	57.56	67.65	-0.839
ppa002493m	Prupe.1G334200.1	71902.1	6	10019	50.9	82.4	-0.306
ppa009148m	Prupe.4G000800.1	33184.5	6.67	4618	43.35	71.67	-0.551
ppa020007m	Prupe.2G154100.1	64274.9	6.04	8915	64.55	67.7	-0.748
ppa014663m	Prupe.6G106200.1	74054.2	8.57	10336	59.7	76.08	-0.522
ppa000472m	Prupe.6G323800.1	130235	9.38	18179	54.37	64.84	-0.853
ppa004848m	Prupe.4G022300.1	53162.5	5.81	7357	43.34	67.46	-0.53
ppa014060m	Prupe.8G096300.1	10263.5	9.22	1430	70.05	54.83	-1.063
ppa026982m	Prupe.1G378000.1	10872.3	9.48	1528	68.63	74.33	-0.755
ppa018318m	Prupe.1G273900.1	48526.9	6.82	6768	40.58	83.2	-0.226
ppa023536m	Prupe.3G163500.1	48569.9	7.05	6690	59.19	60.64	-0.745
ppa004205m	Prupe.5G201500.1	58732.1	4.31	7981	44.68	61.26	-0.763
ppa016044m	Prupe.7G235900.1	54311	6.96	7474	63.44	57.52	-0.868
ppa026661m	Prupe.5G103500.1	69161.2	5.08	9553	46.32	70.89	-0.671
ppa015823m	Prupe.8G095800.1	12077.5	8.86	1693	75.04	74.53	-0.901
ppa004958m	Prupe.5G005400.1	54554.5	6.01	7553	55.27	68.07	-0.563
ppa023853m	Prupe.2G185200.1	11059.6	9.4	1538	91.89	60.43	-0.985
ppa024819m	Prupe.1G391400.1	73070	6.08	10125	46.08	74.37	-0.579
ppa025029m		16391.9	7.7	2311	64.43	82.91	-0.603
ppa026265m	Prupe.2G086500.1	64165.4	6.2	8808	45.68	57.52	-0.904
ppa002218m	Prupe.2G173100.1	91981.9	8.38	12830	45	66.68	-0.786
ppa1027142m	Prupe.1G532600.1	68074.3	6.34	9538	40.76	76.93	-0.511
ppa023507m	Prupe.3G248500.1	27941.7	5.52	3909	55.59	77.64	-0.73
ppa003808m	Prupe.6G162600.1	62281.3	5.49	8609	66.21	57.26	-0.995
ppa022808m		22538.1	6.91	3123	39.21	65.33	-0.707
ppa003052m	Prupe.3G042900.1	72753.7	5.91	10175	57.36	75.72	-0.619
ppa002679m	Prupe.1G238200.1	69017.2	5.7	9584	40.26	74.64	-0.591
ppa001238m	Prupe.5G152800.1	99618.2	8.69	14071	41.39	86.44	-0.357
ppa005047m	Prupe.4G039700.1	53518.2	9.78	7486	58.1	63.25	-0.841
ppa001704m	Prupe.5G137600.1	84459.5	5.26	11662	70.52	58.17	-0.825
ppa1027132m	Prupe.1G283800.1	62346.2	4.46	8485	55.07	59.87	-0.759
ppa002900m		69655.1	5.73	9672	39.67	76.48	-0.538
ppa1027132m	Prupe.1G283800.1	62346.2	4.46	8485	55.07	59.87	-0.759
ppb022421m	Prupe.6G349200.1	25201.1	9.39	3528	60.91	72.44	-0.557
ppa000594m	Prupe.1G140700.1	124857	5.65	17485	41.07	74.54	-0.794
ppa026779m	Prupe.7G155000.1	10974.6	9.56	1575	69.76	86.21	-0.784
ppa023185m	Prupe.2G289800.1	58123.5	9.1	8103	47.04	75.29	-0.435
ppa017959m		9753.41	9.13	1380	62.3	96.51	0.018
ppa021097m	Prupe.8G028800.1	66957	6.77	9333	55.76	65.73	-0.898
ppa005762m	Prupe.3G006800.1	50108.2	9.45	7097	53.45	77.15	-0.662
ppa022417m	Prupe.6G341000.1	76474.7	6.22	10574	63.52	61.77	-0.99
ppa024375m	Prupe.1G378800.1	11114.5	7.95	1545	54.2	63.13	-0.83
ppa002374m	Prupe.2G237100.1	76392.2	9.17	10720	54.59	74.77	-0.629
ppa002403m	Prupe.6G074100.1	75493.5	9.18	10554	58.11	68.78	-0.636
ppa023099m	Prupe.1G317900.1	71294.3	5.7	9925	41.32	77.58	-0.511
ppa003947m	Prupe.6G210300.1	60394.2	10.03	8520	66.38	62.88	-1.033
ppa015272m		9678.09	11.23	1366	52.13	77.09	-0.371
ppa002522m	Prupe.6G256900.1	74056	9.43	10387	50.9	72.13	-0.678
ppa013488m	Prupe.3G003600.1	12676.5	4.51	1777	50.13	107.84	-0.184
ppa000065m	Prupe.8G201800.1	222180	6.2	30614	61.1	62.87	-0.806
ppa009580m	Prupe.5G017700.1	33263.6	8.66	4599	63.39	47.52	-1.142
ppa026574m		68148	6.65	9487	43.03	77.9	-0.473
ppa010592m	Prupe.1G199800.1	26878.3	7.06	3730	51.8	68.07	-0.683
ppa026158m		22384.3	6.15	3126	33.25	84.9	-0.458
ppa002848m	Prupe.8G028700.1	70569.9	6.05	9729	65.47	54.41	-1.106
ppa025217m		13258.2	5.2	1870	47.52	90.92	-0.139
ppa007901m	Prupe.6G270800.1	54169.9	8.31	7536	55.44	71.25	-0.592
ppa018660m	Prupe.1G404800.1	10978.6	9.67	1548	39.62	69.68	-0.831
ppa024791m	Prupe.3G192500.1	40358.1	5.35	5584	52.14	59.86	-0.99
ppa009556m	Prupe.3G071500.1	45720.9	4.59	6247	53.6	53.19	-1.24
